# Supplementary material for: 2,3-Diamino­pyridinium 4-meth­oxy­quinoline-2-carboxyl­ate
Source: Acta Crystallogr Sect E Struct Rep Online. 2012 Nov 24;68(Pt 12):o3444–5. doi: 10.1107/S1600536812047642 (PMC3589023; doi:10.1107/S1600536812047642)
Supplement: Supplementary file 1 [file e-68-o3444-sup1.cif]

##############################################################################
#                                                                            #
# This CIF contains the data in a paper accepted for publication in          #
# Acta Crystallographica Section E. It conforms to the requirements of       #
# Notes for Authors for Acta Crystallographica Section E, and has been       #
# peer reviewed under the auspices of the IUCr Commission on Journals.       #
#                                                                            #
# Full details of the Crystallographic Information File format               #
# are given in the paper "The Crystallographic Information File (CIF):       #
# a New Standard Archive File for Crystallography" by S. R. Hall, F. H.      #
# Allen and I. D. Brown [Acta Cryst. (1991), A47, 655-685].                  #
#                                                                            #
# The current version of the core CIF dictionary is obtainable from          #
# ftp://ftp.iucr.org/pub/cif_core.dic.                                       #
#                                                                            #
# Software is freely available for graphical display of the structure(s)     #
# in this CIF. For information consult the CIF software page                 #
# http://www.iucr.org/resources/cif/software.                                #
#                                                                            #
# This file may be used for bona fide research purposes within the           #
# scientific community so long as proper attribution is given to the journal # 
# article from which it was obtained.                                        #
#                                                                            #
##############################################################################
data_global
_audit_creation_method     'form.cif (version 2.0)'
_journal_data_validation_number     ?
_journal_date_recd_electronic     2012-11-05
_journal_date_accepted     2012-11-20
_journal_name_full     'Acta Crystallographica, Section E'
_journal_year     2012
_journal_volume     68
_journal_issue     12
_journal_page_first     o3444
_journal_page_last     o3445
_journal_paper_category     QO
_journal_paper_doi     10.1107/S1600536812047642
_journal_coeditor_code     IS5215
_publ_contact_author_name     'Ibrahim Abdul Razak'
_publ_contact_author_address
;
      School of Physics
      Universiti Sains Malaysia
      11800 USM, Penang
      Malaysia
;
_publ_contact_author_email     'arazaki@usm.my'
_publ_contact_author_fax     '604 6579150'
_publ_contact_author_phone     '604 6533438'
_publ_section_title
;
2,3-Diaminopyridinium 4-methoxyquinoline-2-carboxylate
;
loop_
    _publ_author_name
    _publ_author_footnote
    _publ_author_address
    'Kaliyaperumal Thanigaimani' ?
;
School of Physics
Universiti Sains Malaysia
11800 USM, Penang
Malaysia
;
    'Nuridayanti Che Khalib' ?
;
School of Physics
Universiti Sains Malaysia
11800 USM, Penang
Malaysia
;
    'Suhana Arshad' ?
;
School of Physics
Universiti Sains Malaysia
11800 USM, Penang
Malaysia
;
    'Ibrahim Abdul Razak'
;
Thomson Reuters ResearcherID: A-5599-2009.
;
;
School of Physics
Universiti Sains Malaysia
11800 USM, Penang
Malaysia
;
data_I
_audit_creation_method     SHELXL-97
_chemical_name_systematic
;
2,3-Diaminopyridinium 4-methoxyquinoline-2-carboxylate
;
_chemical_name_common     ?
_chemical_formula_moiety     'C5 H8 N3 +, C11 H8 N O3 -'
_chemical_formula_sum     'C16 H16 N4 O3'
_chemical_formula_iupac     'C5 H8 N3 +, C11 H8 N O3 -'
_chemical_formula_weight     312.33
_chemical_melting_point     ?
_symmetry_cell_setting     monoclinic
_symmetry_space_group_name_H-M     'P 21/c'
_symmetry_space_group_name_Hall     '-P 2ybc'
loop_
    _symmetry_equiv_pos_as_xyz
    'x, y, z'
    '-x, y+1/2, -z+1/2'
    '-x, -y, -z'
    'x, -y-1/2, z-1/2'
_cell_length_a     12.4338(12)
_cell_length_b     7.7462(7)
_cell_length_c     19.4626(14)
_cell_angle_alpha     90.00
_cell_angle_beta     128.806(4)
_cell_angle_gamma     90.00
_cell_volume     1460.8(2)
_cell_formula_units_Z     4
_cell_measurement_reflns_used     4575
_cell_measurement_theta_min     2.69
_cell_measurement_theta_max     31.30
_cell_measurement_temperature     100.0(10)
_exptl_crystal_description     'block'
_exptl_crystal_colour     'brown'
_exptl_crystal_size_max     0.24
_exptl_crystal_size_mid     0.21
_exptl_crystal_size_min     0.11
_exptl_crystal_density_diffrn     1.420
_exptl_crystal_density_meas     ?
_exptl_crystal_density_method     'not measured'
_exptl_crystal_F_000     656
_exptl_absorpt_coefficient_mu     0.101
_exptl_absorpt_correction_type     multi-scan
_exptl_absorpt_process_details     '(<i>SADABS</i>; Bruker, 2009)'
_exptl_absorpt_correction_T_min     0.9759
_exptl_absorpt_correction_T_max     0.9885
_exptl_special_details
;
The crystal was placed in the cold stream of an Oxford Cryosystems Cobra
open-flow nitrogen cryostat (Cosier & Glazer, 1986) operating at 100.0 (1) K.
;
_diffrn_ambient_temperature     100.0(10)
_diffrn_radiation_type     MoK\a
_diffrn_radiation_wavelength     0.71073
_diffrn_radiation_source     'fine-focus sealed tube'
_diffrn_radiation_monochromator     graphite
_diffrn_measurement_device_type
;
Bruker SMART APEXII CCD area-detector
;
_diffrn_measurement_method     '\f and \w scans'
_diffrn_detector_area_resol_mean     ?
_diffrn_reflns_number     17919
_diffrn_reflns_av_R_equivalents     0.0363
_diffrn_reflns_av_sigmaI/netI     0.0349
_diffrn_reflns_theta_min     2.10
_diffrn_reflns_theta_max     31.44
_diffrn_reflns_theta_full     31.44
_diffrn_measured_fraction_theta_max     0.996
_diffrn_measured_fraction_theta_full     0.996
_diffrn_reflns_limit_h_min     -18
_diffrn_reflns_limit_h_max     18
_diffrn_reflns_limit_k_min     -11
_diffrn_reflns_limit_k_max     11
_diffrn_reflns_limit_l_min     -28
_diffrn_reflns_limit_l_max     28
_diffrn_standards_number     0
_diffrn_standards_interval_count     .
_diffrn_standards_interval_time     .
_diffrn_standards_decay_%     ?
_refine_special_details
;
Refinement of <i>F</i>^2^ against ALL reflections. The weighted <i>R</i>-factor
<i>wR</i> and goodness of fit <i>S</i> are based on <i>F</i>^2^, conventional
<i>R</i>-factors <i>R</i> are based on <i>F</i>, with <i>F</i> set to zero for
negative <i>F</i>^2^. The threshold expression of <i>F</i>^2^ >
\s(<i>F</i>^2^) is used only for calculating <i>R</i>-factors(gt) <i>etc</i>.
and is not relevant to the choice of reflections for refinement.
<i>R</i>-factors based on <i>F</i>^2^ are statistically about twice as large
as those based on <i>F</i>, and <i>R</i>- factors based on ALL data will be
even larger.
;
_reflns_number_total     4820
_reflns_number_gt     3806
_reflns_threshold_expression     I>2\s(I)
_refine_ls_structure_factor_coef     Fsqd
_refine_ls_matrix_type     full
_refine_ls_R_factor_all     0.0622
_refine_ls_R_factor_gt     0.0468
_refine_ls_wR_factor_gt     0.1195
_refine_ls_wR_factor_ref     0.1309
_refine_ls_goodness_of_fit_ref     1.022
_refine_ls_restrained_S_all     1.022
_refine_ls_number_reflns     4820
_refine_ls_number_parameters     229
_refine_ls_number_restraints     0
_refine_ls_hydrogen_treatment     mixed
_refine_ls_weighting_scheme     calc
_refine_ls_weighting_details
         'calc w=1/[\s^2^(Fo^2^)+(0.0667P)^2^+0.4735P] where P=(Fo^2^+2Fc^2^)/3'
_atom_sites_solution_hydrogens     geom
_atom_sites_solution_primary     direct
_atom_sites_solution_secondary     difmap
_refine_ls_shift/su_max     0.000
_refine_ls_shift/su_mean     0.000
_refine_diff_density_max     0.536
_refine_diff_density_min     -0.240
_refine_ls_extinction_method     none
_refine_ls_extinction_coef     ?
loop_
    _atom_type_symbol
    _atom_type_description
    _atom_type_scat_dispersion_real
    _atom_type_scat_dispersion_imag
    _atom_type_scat_source
    'C' 'C' 0.0033 0.0016
                         'International Tables Vol C Tables 4.2.6.8 and 6.1.1.4'
    'H' 'H' 0.0000 0.0000
                         'International Tables Vol C Tables 4.2.6.8 and 6.1.1.4'
    'N' 'N' 0.0061 0.0033
                         'International Tables Vol C Tables 4.2.6.8 and 6.1.1.4'
    'O' 'O' 0.0106 0.0060
                         'International Tables Vol C Tables 4.2.6.8 and 6.1.1.4'
_computing_data_collection     'APEX2 (Bruker, 2009)'
_computing_cell_refinement     'SAINT (Bruker, 2009)'
_computing_data_reduction     'SAINT (Bruker, 2009)'
_computing_structure_solution     'SHELXTL (Sheldrick, 2008)'
_computing_structure_refinement     'SHELXTL (Sheldrick, 2008)'
_computing_molecular_graphics     'SHELXTL (Sheldrick, 2008)'
_computing_publication_material
                             'SHELXTL (Sheldrick, 2008) and PLATON (Spek, 2009)'
loop_
    _atom_site_type_symbol
    _atom_site_label
    _atom_site_fract_x
    _atom_site_fract_y
    _atom_site_fract_z
    _atom_site_U_iso_or_equiv
    _atom_site_adp_type
    _atom_site_calc_flag
    _atom_site_refinement_flags
    _atom_site_occupancy
    _atom_site_symmetry_multiplicity
    _atom_site_disorder_assembly
    _atom_site_disorder_group
    O O1 1.05026(9) 0.82361(12) 0.41897(6) 0.02018(19) Uani d . 1 1 . .
    O O2 0.57301(9) 0.98701(12) 0.31851(6) 0.02111(19) Uani d . 1 1 . .
    O O3 0.59315(10) 0.93999(14) 0.43875(7) 0.0273(2) Uani d . 1 1 . .
    N N1 0.82921(10) 0.75610(13) 0.51232(6) 0.0165(2) Uani d . 1 1 . .
    C C1 0.96096(11) 0.69323(14) 0.55691(7) 0.0157(2) Uani d . 1 1 . .
    C C2 1.02304(12) 0.60542(16) 0.63772(8) 0.0195(2) Uani d . 1 1 . .
    H H2A 0.9720 0.5869 0.6583 0.023 Uiso calc R 1 1 . .
    C C3 1.15663(13) 0.54699(16) 0.68650(8) 0.0214(2) Uani d . 1 1 . .
    H H3A 1.1969 0.4874 0.7403 0.026 Uiso calc R 1 1 . .
    C C4 1.23432(12) 0.57458(16) 0.65750(8) 0.0222(2) Uani d . 1 1 . .
    H H4A 1.3269 0.5347 0.6921 0.027 Uiso calc R 1 1 . .
    C C5 1.17713(12) 0.65876(16) 0.57956(8) 0.0193(2) Uani d . 1 1 . .
    H H5A 1.2303 0.6772 0.5605 0.023 Uiso calc R 1 1 . .
    C C6 1.03897(11) 0.71840(15) 0.52728(7) 0.0159(2) Uani d . 1 1 . .
    C C7 0.97352(11) 0.80680(15) 0.44581(8) 0.0156(2) Uani d . 1 1 . .
    C C8 0.84151(11) 0.87022(15) 0.40172(7) 0.0156(2) Uani d . 1 1 . .
    H H8A 0.7961 0.9300 0.3474 0.019 Uiso calc R 1 1 . .
    C C9 0.77543(11) 0.84423(15) 0.43910(7) 0.0151(2) Uani d . 1 1 . .
    C C10 0.63500(12) 0.92902(15) 0.39471(8) 0.0167(2) Uani d . 1 1 . .
    C C11 0.98637(14) 0.90182(19) 0.33460(9) 0.0239(3) Uani d . 1 1 . .
    H H11A 1.0535 0.9092 0.3239 0.036 Uiso calc R 1 1 . .
    H H11B 0.9545 1.0180 0.3339 0.036 Uiso calc R 1 1 . .
    H H11C 0.9075 0.8316 0.2884 0.036 Uiso calc R 1 1 . .
    N N2 0.69022(11) 0.60036(14) 0.56941(7) 0.0186(2) Uani d . 1 1 . .
    N N3 0.61802(11) 0.86007(14) 0.58672(7) 0.0187(2) Uani d . 1 1 . .
    N N4 0.53416(12) 0.68143(16) 0.67353(8) 0.0242(2) Uani d . 1 1 . .
    C C12 0.63244(11) 0.68819(15) 0.59866(7) 0.0156(2) Uani d . 1 1 . .
    C C13 0.59474(11) 0.59571(16) 0.64456(7) 0.0169(2) Uani d . 1 1 . .
    C C14 0.62055(13) 0.41992(16) 0.65640(8) 0.0205(2) Uani d . 1 1 . .
    H H14A 0.5978 0.3557 0.6873 0.025 Uiso calc R 1 1 . .
    C C15 0.67973(13) 0.33474(17) 0.62363(9) 0.0230(3) Uani d . 1 1 . .
    H H15A 0.6954 0.2138 0.6316 0.028 Uiso calc R 1 1 . .
    C C16 0.71448(13) 0.42631(16) 0.58045(8) 0.0222(2) Uani d . 1 1 . .
    H H16A 0.7550 0.3702 0.5583 0.027 Uiso calc R 1 1 . .
    H H1 0.5578(18) 0.916(2) 0.5893(11) 0.026(4) Uiso d . 1 1 . .
    H H2 0.6256(18) 0.899(2) 0.5461(11) 0.025(4) Uiso d . 1 1 . .
    H H3 0.7185(18) 0.663(2) 0.5421(12) 0.032(5) Uiso d . 1 1 . .
    H H4 0.5352(19) 0.630(2) 0.7151(12) 0.032(5) Uiso d . 1 1 . .
    H H5 0.525(2) 0.795(3) 0.6708(13) 0.041(5) Uiso d . 1 1 . .
loop_
    _atom_site_aniso_label
    _atom_site_aniso_U_11
    _atom_site_aniso_U_22
    _atom_site_aniso_U_33
    _atom_site_aniso_U_12
    _atom_site_aniso_U_13
    _atom_site_aniso_U_23
    O1 0.0191(4) 0.0250(4) 0.0228(4) 0.0005(3) 0.0162(4) 0.0014(3)
    O2 0.0206(4) 0.0255(5) 0.0171(4) 0.0057(3) 0.0118(3) 0.0008(3)
    O3 0.0298(5) 0.0345(5) 0.0303(5) 0.0146(4) 0.0251(4) 0.0128(4)
    N1 0.0184(4) 0.0158(4) 0.0181(4) 0.0026(3) 0.0128(4) 0.0007(3)
    C1 0.0179(5) 0.0139(5) 0.0172(5) 0.0012(4) 0.0119(4) -0.0007(4)
    C2 0.0222(5) 0.0188(5) 0.0184(5) 0.0021(4) 0.0132(5) 0.0010(4)
    C3 0.0217(5) 0.0193(6) 0.0169(5) 0.0013(4) 0.0090(4) 0.0009(4)
    C4 0.0161(5) 0.0196(6) 0.0229(6) 0.0010(4) 0.0083(5) -0.0010(4)
    C5 0.0158(5) 0.0183(5) 0.0226(6) -0.0006(4) 0.0114(4) -0.0026(4)
    C6 0.0159(5) 0.0139(5) 0.0180(5) -0.0003(4) 0.0107(4) -0.0024(4)
    C7 0.0167(5) 0.0151(5) 0.0189(5) -0.0021(4) 0.0130(4) -0.0028(4)
    C8 0.0174(5) 0.0151(5) 0.0165(5) 0.0003(4) 0.0117(4) -0.0007(4)
    C9 0.0171(5) 0.0142(5) 0.0165(5) 0.0013(4) 0.0117(4) -0.0009(4)
    C10 0.0182(5) 0.0155(5) 0.0197(5) 0.0020(4) 0.0136(4) 0.0005(4)
    C11 0.0258(6) 0.0296(7) 0.0236(6) 0.0015(5) 0.0191(5) 0.0027(5)
    N2 0.0216(5) 0.0197(5) 0.0207(5) 0.0027(4) 0.0162(4) 0.0017(4)
    N3 0.0231(5) 0.0176(5) 0.0226(5) 0.0035(4) 0.0178(4) 0.0037(4)
    N4 0.0329(6) 0.0248(6) 0.0300(6) 0.0098(4) 0.0271(5) 0.0095(4)
    C12 0.0149(4) 0.0183(5) 0.0146(5) 0.0021(4) 0.0097(4) 0.0010(4)
    C13 0.0158(5) 0.0205(5) 0.0159(5) 0.0015(4) 0.0107(4) 0.0023(4)
    C14 0.0218(5) 0.0195(5) 0.0231(6) 0.0013(4) 0.0154(5) 0.0038(4)
    C15 0.0254(6) 0.0174(5) 0.0260(6) 0.0029(4) 0.0160(5) 0.0017(5)
    C16 0.0263(6) 0.0197(6) 0.0237(6) 0.0049(4) 0.0172(5) 0.0004(5)
_geom_special_details
;
All e.s.d.'s (except the e.s.d. in the dihedral angle between two l.s. planes)
are estimated using the full covariance matrix. The cell e.s.d.'s are taken
into account individually in the estimation of e.s.d.'s in distances, angles
and torsion angles; correlations between e.s.d.'s in cell parameters are only
used when they are defined by crystal symmetry. An approximate (isotropic)
treatment of cell e.s.d.'s is used for estimating e.s.d.'s involving l.s.
planes.
;
loop_
    _geom_bond_atom_site_label_1
    _geom_bond_atom_site_label_2
    _geom_bond_site_symmetry_2
    _geom_bond_distance
    _geom_bond_publ_flag
    O1 C7 . 1.3509(13) ?
    O1 C11 . 1.4351(15) ?
    O2 C10 . 1.2501(14) ?
    O3 C10 . 1.2537(14) ?
    N1 C9 . 1.3227(15) ?
    N1 C1 . 1.3755(14) ?
    C1 C2 . 1.4179(16) ?
    C1 C6 . 1.4185(16) ?
    C2 C3 . 1.3743(17) ?
    C2 H2A . 0.9500 ?
    C3 C4 . 1.4073(19) ?
    C3 H3A . 0.9500 ?
    C4 C5 . 1.3712(18) ?
    C4 H4A . 0.9500 ?
    C5 C6 . 1.4174(15) ?
    C5 H5A . 0.9500 ?
    C6 C7 . 1.4242(16) ?
    C7 C8 . 1.3808(15) ?
    C8 C9 . 1.4121(16) ?
    C8 H8A . 0.9500 ?
    C9 C10 . 1.5284(15) ?
    C11 H11A . 0.9800 ?
    C11 H11B . 0.9800 ?
    C11 H11C . 0.9800 ?
    N2 C12 . 1.3475(15) ?
    N2 C16 . 1.3688(16) ?
    N2 H3 . 0.936(18) ?
    N3 C12 . 1.3441(15) ?
    N3 H1 . 0.893(18) ?
    N3 H2 . 0.905(17) ?
    N4 C13 . 1.3634(16) ?
    N4 H4 . 0.893(18) ?
    N4 H5 . 0.88(2) ?
    C12 C13 . 1.4337(16) ?
    C13 C14 . 1.3848(17) ?
    C14 C15 . 1.4041(18) ?
    C14 H14A . 0.9500 ?
    C15 C16 . 1.3606(19) ?
    C15 H15A . 0.9500 ?
    C16 H16A . 0.9500 ?
loop_
    _geom_angle_atom_site_label_1
    _geom_angle_atom_site_label_2
    _geom_angle_atom_site_label_3
    _geom_angle_site_symmetry_1
    _geom_angle_site_symmetry_3
    _geom_angle
    _geom_angle_publ_flag
    C7 O1 C11 . . 117.67(9) ?
    C9 N1 C1 . . 117.42(10) ?
    N1 C1 C2 . . 118.35(10) ?
    N1 C1 C6 . . 122.84(10) ?
    C2 C1 C6 . . 118.76(10) ?
    C3 C2 C1 . . 120.42(11) ?
    C3 C2 H2A . . 119.8 ?
    C1 C2 H2A . . 119.8 ?
    C2 C3 C4 . . 120.61(11) ?
    C2 C3 H3A . . 119.7 ?
    C4 C3 H3A . . 119.7 ?
    C5 C4 C3 . . 120.36(11) ?
    C5 C4 H4A . . 119.8 ?
    C3 C4 H4A . . 119.8 ?
    C4 C5 C6 . . 120.27(11) ?
    C4 C5 H5A . . 119.9 ?
    C6 C5 H5A . . 119.9 ?
    C5 C6 C1 . . 119.56(11) ?
    C5 C6 C7 . . 123.07(11) ?
    C1 C6 C7 . . 117.36(10) ?
    O1 C7 C8 . . 125.32(11) ?
    O1 C7 C6 . . 115.32(10) ?
    C8 C7 C6 . . 119.35(10) ?
    C7 C8 C9 . . 118.56(10) ?
    C7 C8 H8A . . 120.7 ?
    C9 C8 H8A . . 120.7 ?
    N1 C9 C8 . . 124.34(10) ?
    N1 C9 C10 . . 117.26(10) ?
    C8 C9 C10 . . 118.36(10) ?
    O2 C10 O3 . . 125.12(11) ?
    O2 C10 C9 . . 117.50(10) ?
    O3 C10 C9 . . 117.34(10) ?
    O1 C11 H11A . . 109.5 ?
    O1 C11 H11B . . 109.5 ?
    H11A C11 H11B . . 109.5 ?
    O1 C11 H11C . . 109.5 ?
    H11A C11 H11C . . 109.5 ?
    H11B C11 H11C . . 109.5 ?
    C12 N2 C16 . . 123.66(11) ?
    C12 N2 H3 . . 117.9(11) ?
    C16 N2 H3 . . 118.4(11) ?
    C12 N3 H1 . . 119.7(11) ?
    C12 N3 H2 . . 113.9(11) ?
    H1 N3 H2 . . 116.0(16) ?
    C13 N4 H4 . . 117.5(12) ?
    C13 N4 H5 . . 122.8(13) ?
    H4 N4 H5 . . 115.1(17) ?
    N3 C12 N2 . . 118.40(11) ?
    N3 C12 C13 . . 122.85(11) ?
    N2 C12 C13 . . 118.68(11) ?
    N4 C13 C14 . . 122.73(11) ?
    N4 C13 C12 . . 119.69(11) ?
    C14 C13 C12 . . 117.57(11) ?
    C13 C14 C15 . . 121.28(11) ?
    C13 C14 H14A . . 119.4 ?
    C15 C14 H14A . . 119.4 ?
    C16 C15 C14 . . 119.68(12) ?
    C16 C15 H15A . . 120.2 ?
    C14 C15 H15A . . 120.2 ?
    C15 C16 N2 . . 119.11(11) ?
    C15 C16 H16A . . 120.4 ?
    N2 C16 H16A . . 120.4 ?
loop_
    _geom_torsion_atom_site_label_1
    _geom_torsion_atom_site_label_2
    _geom_torsion_atom_site_label_3
    _geom_torsion_atom_site_label_4
    _geom_torsion_site_symmetry_1
    _geom_torsion_site_symmetry_2
    _geom_torsion_site_symmetry_3
    _geom_torsion_site_symmetry_4
    _geom_torsion
    _geom_torsion_publ_flag
    C9 N1 C1 C2 . . . . 177.07(11) ?
    C9 N1 C1 C6 . . . . -0.38(16) ?
    N1 C1 C2 C3 . . . . -177.15(11) ?
    C6 C1 C2 C3 . . . . 0.41(18) ?
    C1 C2 C3 C4 . . . . 0.56(19) ?
    C2 C3 C4 C5 . . . . -0.68(19) ?
    C3 C4 C5 C6 . . . . -0.19(19) ?
    C4 C5 C6 C1 . . . . 1.15(17) ?
    C4 C5 C6 C7 . . . . 179.93(11) ?
    N1 C1 C6 C5 . . . . 176.19(11) ?
    C2 C1 C6 C5 . . . . -1.25(17) ?
    N1 C1 C6 C7 . . . . -2.65(16) ?
    C2 C1 C6 C7 . . . . 179.90(11) ?
    C11 O1 C7 C8 . . . . -5.09(17) ?
    C11 O1 C7 C6 . . . . 176.10(10) ?
    C5 C6 C7 O1 . . . . 2.97(16) ?
    C1 C6 C7 O1 . . . . -178.23(10) ?
    C5 C6 C7 C8 . . . . -175.92(11) ?
    C1 C6 C7 C8 . . . . 2.88(16) ?
    O1 C7 C8 C9 . . . . -179.05(11) ?
    C6 C7 C8 C9 . . . . -0.28(16) ?
    C1 N1 C9 C8 . . . . 3.32(17) ?
    C1 N1 C9 C10 . . . . -174.09(10) ?
    C7 C8 C9 N1 . . . . -3.03(18) ?
    C7 C8 C9 C10 . . . . 174.35(10) ?
    N1 C9 C10 O2 . . . . -168.15(11) ?
    C8 C9 C10 O2 . . . . 14.27(16) ?
    N1 C9 C10 O3 . . . . 14.14(16) ?
    C8 C9 C10 O3 . . . . -163.43(11) ?
    C16 N2 C12 N3 . . . . 177.71(11) ?
    C16 N2 C12 C13 . . . . 0.46(17) ?
    N3 C12 C13 N4 . . . . 3.90(17) ?
    N2 C12 C13 N4 . . . . -178.98(11) ?
    N3 C12 C13 C14 . . . . -176.96(11) ?
    N2 C12 C13 C14 . . . . 0.16(16) ?
    N4 C13 C14 C15 . . . . 178.25(12) ?
    C12 C13 C14 C15 . . . . -0.86(18) ?
    C13 C14 C15 C16 . . . . 0.96(19) ?
    C14 C15 C16 N2 . . . . -0.34(19) ?
    C12 N2 C16 C15 . . . . -0.37(19) ?
loop_
    _geom_hbond_atom_site_label_D
    _geom_hbond_atom_site_label_H
    _geom_hbond_atom_site_label_A
    _geom_hbond_site_symmetry_A
    _geom_hbond_distance_DH
    _geom_hbond_distance_HA
    _geom_hbond_distance_DA
    _geom_hbond_angle_DHA
    _geom_hbond_publ_flag
    N3 H2 O3 . 0.91(2) 1.890(19) 2.7670(18) 162.8(19) yes
    N2 H3 N1 . 0.94(2) 1.94(3) 2.843(2) 162.5(19) yes
    N3 H1 O3 3_676 0.89(2) 1.94(2) 2.812(2) 163.4(16) yes
    N4 H4 O2 4_576 0.893(18) 1.978(19) 2.8617(15) 169.8(17) yes
    N4 H5 O2 3_676 0.88(2) 2.17(3) 2.9419(18) 146(3) yes
    C4 H4A O2 4_676 0.95 2.45 3.3529(15) 158 yes
_iucr_refine_instructions_details
;
TITL mo_kty50_0m in P21/c (100K)
CELL  0.71073   12.4338    7.7462   19.4626    90.000   128.806    90.000
ZERR  4           0.0012    0.0007    0.0014     0.000     0.004     0.000
LATT   1
SYMM             - X ,    0.50000 + Y ,    0.50000 - Z
SFAC C H N O
UNIT 64 64 16 12
TEMP -173.000
SIZE 0.114 0.207 0.242
L.S. 10
BOND $H
FMAP 2 2 60
EQIV $1 x,3/2-y,1/2+z
HTAB N4 O2_$1
EQIV $2 1+x,3/2-y,1/2+z
HTAB C4 O2_$2
ACTA
CONF
PLAN 20
WGHT    0.066700    0.473500
FVAR       0.69502
O1    4    1.050264    0.823608    0.418974    11.00000    0.01910    0.02496 =
         0.02276    0.00137    0.01616    0.00049
O2    4    0.573009    0.987011    0.318508    11.00000    0.02058    0.02551 =
         0.01712    0.00084    0.01175    0.00571
O3    4    0.593152    0.939992    0.438753    11.00000    0.02981    0.03452 =
         0.03028    0.01278    0.02506    0.01460
N1    3    0.829211    0.756104    0.512321    11.00000    0.01836    0.01580 =
         0.01813    0.00069    0.01281    0.00262
C1    1    0.960957    0.693226    0.556908    11.00000    0.01786    0.01394 =
         0.01719   -0.00068    0.01187    0.00118
C2    1    1.023038    0.605424    0.637718    11.00000    0.02221    0.01880 =
         0.01835    0.00098    0.01321    0.00208
AFIX  43
H2A   2    0.971962    0.586871    0.658275    11.00000   -1.20000
AFIX   0
C3    1    1.156625    0.546989    0.686496    11.00000    0.02172    0.01929 =
         0.01687    0.00089    0.00905    0.00127
AFIX  43
H3A   2    1.196896    0.487422    0.740282    11.00000   -1.20000
AFIX   0
C4    1    1.234316    0.574579    0.657500    11.00000    0.01609    0.01959 =
         0.02292   -0.00095    0.00834    0.00102
AFIX  43
H4A   2    1.326892    0.534656    0.692119    11.00000   -1.20000
AFIX   0
C5    1    1.177130    0.658765    0.579557    11.00000    0.01578    0.01832 =
         0.02256   -0.00261    0.01136   -0.00064
AFIX  43
H5A   2    1.230327    0.677199    0.560514    11.00000   -1.20000
AFIX   0
C6    1    1.038965    0.718396    0.527283    11.00000    0.01585    0.01389 =
         0.01797   -0.00236    0.01067   -0.00033
C7    1    0.973524    0.806804    0.445810    11.00000    0.01670    0.01514 =
         0.01893   -0.00283    0.01304   -0.00206
C8    1    0.841511    0.870215    0.401725    11.00000    0.01741    0.01505 =
         0.01650   -0.00070    0.01170    0.00025
AFIX  43
H8A   2    0.796124    0.930027    0.347424    11.00000   -1.20000
AFIX   0
C9    1    0.775432    0.844231    0.439104    11.00000    0.01712    0.01419 =
         0.01647   -0.00092    0.01167    0.00127
C10   1    0.634999    0.929023    0.394710    11.00000    0.01821    0.01553 =
         0.01973    0.00047    0.01355    0.00199
C11   1    0.986370    0.901820    0.334605    11.00000    0.02584    0.02956 =
         0.02364    0.00272    0.01906    0.00155
AFIX 137
H11A  2    1.053455    0.909195    0.323895    11.00000   -1.50000
H11B  2    0.954530    1.018042    0.333876    11.00000   -1.50000
H11C  2    0.907492    0.831632    0.288429    11.00000   -1.50000
AFIX   0
N2    3    0.690221    0.600364    0.569410    11.00000    0.02163    0.01969 =
         0.02066    0.00170    0.01619    0.00266
N3    3    0.618020    0.860073    0.586723    11.00000    0.02311    0.01761 =
         0.02260    0.00372    0.01782    0.00350
N4    3    0.534161    0.681434    0.673532    11.00000    0.03288    0.02475 =
         0.03002    0.00953    0.02705    0.00977
C12   1    0.632439    0.688191    0.598665    11.00000    0.01488    0.01828 =
         0.01458    0.00102    0.00966    0.00209
C13   1    0.594743    0.595706    0.644558    11.00000    0.01577    0.02050 =
         0.01593    0.00234    0.01066    0.00152
C14   1    0.620550    0.419919    0.656396    11.00000    0.02180    0.01946 =
         0.02307    0.00380    0.01542    0.00125
AFIX  43
H14A  2    0.597773    0.355704    0.687287    11.00000   -1.20000
AFIX   0
C15   1    0.679727    0.334739    0.623631    11.00000    0.02535    0.01743 =
         0.02600    0.00174    0.01597    0.00295
AFIX  43
H15A  2    0.695425    0.213752    0.631572    11.00000   -1.20000
AFIX   0
C16   1    0.714480    0.426315    0.580453    11.00000    0.02627    0.01969 =
         0.02373    0.00043    0.01722    0.00493
AFIX  43
H16A  2    0.755037    0.370212    0.558267    11.00000   -1.20000
AFIX   0
H1    2    0.557798    0.915884    0.589349    11.00000    0.02565
H2    2    0.625579    0.899055    0.546068    11.00000    0.02530
H3    2    0.718535    0.662975    0.542116    11.00000    0.03154
H4    2    0.535194    0.630435    0.715100    11.00000    0.03226
H5    2    0.525208    0.794901    0.670816    11.00000    0.04111
HKLF 4 1  1.0000  0.0000  0.0000  0.0000 -1.0000  0.0000 -1.0000  0.0000 -1.0000
REM  mo_kty50_0m in P21/c (100K)
REM R1 =  0.0468 for   3806 Fo > 4sig(Fo)  and  0.0622 for all   4820 data
REM    229 parameters refined using      0 restraints
END
WGHT      0.0667      0.4735
REM Highest difference peak  0.536,  deepest hole -0.240,  1-sigma level  0.058
Q1    1   0.9976  0.7048  0.5412  11.00000  0.05    0.54
Q2    1   0.8054  0.8445  0.4190  11.00000  0.05    0.49
Q3    1   0.6126  0.6366  0.6235  11.00000  0.05    0.47
Q4    1   0.7045  0.8876  0.4155  11.00000  0.05    0.44
Q5    1   1.1811  0.5605  0.6613  11.00000  0.05    0.44
Q6    1   0.9042  0.8306  0.4184  11.00000  0.05    0.39
Q7    1   1.1984  0.6307  0.6222  11.00000  0.05    0.36
Q8    1   1.1152  0.7016  0.5586  11.00000  0.05    0.36
Q9    1   1.0934  0.5801  0.6613  11.00000  0.05    0.36
Q10   1   0.9963  0.6592  0.6008  11.00000  0.05    0.35
Q11   1   0.6536  0.3860  0.6436  11.00000  0.05    0.32
Q12   1   0.9028  0.7382  0.5371  11.00000  0.05    0.31
Q13   1   0.7179  0.3961  0.6211  11.00000  0.05    0.30
Q14   1   0.9979  0.7519  0.4846  11.00000  0.05    0.29
Q15   1   0.8152  0.8189  0.4836  11.00000  0.05    0.29
Q16   1   1.0189  0.8401  0.4365  11.00000  0.05    0.27
Q17   1   0.6369  0.5144  0.6624  11.00000  0.05    0.26
Q18   1   0.6813  0.6310  0.5968  11.00000  0.05    0.25
Q19   1   0.5559  0.9304  0.3396  11.00000  0.05    0.25
Q20   1   0.8046  0.7587  0.5376  11.00000  0.05    0.25
;
