# Supplementary material for: 2,3-Diamino­pyridinium 4-meth­oxy­quinoline-2-carboxyl­ate
Source: Acta Crystallogr Sect E Struct Rep Online. 2012 Nov 24;68(Pt 12):o3444–5. doi: 10.1107/S1600536812047642 (PMC3589023; doi:10.1107/S1600536812047642)
Supplement: Supplementary file 2 [file e-68-o3444-Isup2.hkl]

# 
# h,k,l, Fc-squared, Fo-squared, sigma(Fo-squared) and status flag 
# 
data_I
_shelx_title ' mo_kty50_0m in P21/c (100K)' 
_shelx_refln_list_code          4 
_shelx_F_calc_maximum      144.31 
_exptl_crystal_F_000       656.00 
_reflns_d_resolution_high  0.6813 
 
loop_ 
 _symmetry_equiv_pos_as_xyz 
 'x, y, z' 
 '-x, y+1/2, -z+1/2' 
 '-x, -y, -z' 
 'x, -y-1/2, z-1/2' 
 
_cell_length_a    12.4338 
_cell_length_b     7.7462 
_cell_length_c    19.4626 
_cell_angle_alpha  90.000 
_cell_angle_beta  128.806 
_cell_angle_gamma  90.000 
 
_shelx_F_squared_multiplier     1.000 
 
loop_ 
 _refln_index_h 
 _refln_index_k 
 _refln_index_l 
 _refln_F_squared_calc 
 _refln_F_squared_meas 
 _refln_F_squared_sigma 
 _refln_observed_status 
   1   0   0        2.76        2.06      0.82 o 
   2   0   0     1933.77     1954.16     35.87 o 
   3   0   0     7422.89     7254.46     99.40 o 
   4   0   0      115.68      139.85      8.89 o 
   5   0   0     9392.50     9914.27    136.83 o 
   6   0   0      351.67      393.27     11.54 o 
   7   0   0      222.58      206.93      9.52 o 
   8   0   0       77.25       61.46      7.03 o 
   9   0   0      938.39      893.63     22.13 o 
  10   0   0       94.74       65.65      6.04 o 
  11   0   0      193.87      167.75      9.04 o 
  12   0   0       56.84       46.54      5.80 o 
  13   0   0       62.89       70.72      9.08 o 
  14   0   0      136.28      152.80     13.33 o 
   1   1   0     2336.85     2352.34     32.80 o 
   2   1   0     2319.05     2287.03     53.10 o 
   3   1   0     1831.92     1747.09     22.30 o 
   4   1   0     2814.51     2819.82     47.67 o 
   5   1   0      257.10      272.61      6.37 o 
   6   1   0       10.82       19.26      2.47 o 
   7   1   0       29.43       34.90      2.97 o 
   8   1   0        0.11       -0.11      1.34 o 
   9   1   0       95.48       88.88      4.54 o 
  10   1   0       27.10       25.60      2.98 o 
  11   1   0       58.81       57.97      4.27 o 
  12   1   0        0.46       -0.87      1.89 o 
  13   1   0        6.12        5.32      3.10 o 
  14   1   0       99.73      112.49     10.10 o 
   0   2   0       58.00       50.93      2.31 o 
   1   2   0     6345.25     6987.97     72.07 o 
   2   2   0      684.77      732.41     10.62 o 
   3   2   0        5.11        2.42      1.21 o 
   4   2   0      942.41      982.67     13.48 o 
   5   2   0      150.53      116.88      3.91 o 
   6   2   0      986.66     1015.95     16.10 o 
   7   2   0      537.20      511.73     10.62 o 
   8   2   0      118.21       96.59      4.37 o 
   9   2   0       92.58       72.30      4.18 o 
  10   2   0      209.51      199.90      6.31 o 
  11   2   0        0.37       -1.71      1.71 o 
  12   2   0      123.92      140.00      6.71 o 
  13   2   0       33.63       37.79      4.43 o 
  14   2   0      182.73      237.70     17.77 o 
   1   3   0        5.63       13.87      2.33 o 
   2   3   0     2924.85     2998.19     37.20 o 
   3   3   0     1622.33     1642.12     18.18 o 
   4   3   0        6.17       13.58      1.56 o 
   5   3   0        0.01        0.01      1.90 o 
   6   3   0       13.86        8.23      2.10 o 
   7   3   0       82.34       79.63      4.16 o 
   8   3   0        7.73       10.48      1.96 o 
   9   3   0      212.28      210.71      6.27 o 
  10   3   0      108.01      117.06      5.97 o 
  11   3   0        1.42        4.35      2.24 o 
  12   3   0       37.02       48.44      4.50 o 
  13   3   0        0.55       -0.93      2.30 o 
   0   4   0     3362.56     3801.21     46.47 o 
   1   4   0       18.93       34.41      2.02 o 
   2   4   0      179.86      219.44      5.36 o 
   3   4   0      887.39      949.61     14.82 o 
   4   4   0        8.01        8.17      1.87 o 
   5   4   0       31.48       27.52      2.23 o 
   6   4   0       64.06       65.48      4.29 o 
   7   4   0       26.27       27.54      2.76 o 
   8   4   0      145.96      138.52      5.40 o 
   9   4   0        2.37        1.78      1.74 o 
  10   4   0      108.87      122.16      6.26 o 
  11   4   0       12.69        8.43      2.41 o 
  12   4   0        8.81        9.36      2.82 o 
  13   4   0      180.18      213.42     10.38 o 
   1   5   0       47.65       68.53      2.83 o 
   2   5   0       26.14       29.88      2.55 o 
   3   5   0      196.49      196.57      5.75 o 
   4   5   0        9.52        9.36      1.66 o 
   5   5   0       38.57       47.02      3.24 o 
   6   5   0        0.00       -0.94      1.22 o 
   7   5   0      153.98      137.72      5.69 o 
   8   5   0       12.05        9.30      2.27 o 
   9   5   0      390.10      387.78      9.62 o 
  10   5   0        0.69       -0.76      1.77 o 
  11   5   0       64.45       70.79      5.20 o 
  12   5   0       94.93      112.97      6.80 o 
   0   6   0        6.33        2.32      1.87 o 
   1   6   0        5.02        8.93      1.30 o 
   2   6   0      169.82      192.46      5.09 o 
   3   6   0      144.42      133.70      5.03 o 
   4   6   0       26.29       24.69      2.48 o 
   5   6   0       41.07       42.70      3.26 o 
   6   6   0        1.67        0.42      1.49 o 
   7   6   0      159.20      175.01      6.35 o 
   8   6   0      153.77      158.63      6.16 o 
   9   6   0       17.23       20.63      3.15 o 
  10   6   0       96.95      112.70      6.43 o 
  11   6   0       17.90       14.81      3.00 o 
  12   6   0       20.05       27.64      5.52 o 
   1   7   0      189.76      174.92      5.26 o 
   2   7   0      209.18      229.24     10.66 o 
   3   7   0       83.72       81.93      4.71 o 
   4   7   0        0.67        1.58      1.66 o 
   5   7   0      516.99      505.51     10.45 o 
   6   7   0      110.36      114.40      5.67 o 
   7   7   0      105.87      103.70      5.65 o 
   8   7   0       89.57      101.25      5.81 o 
   9   7   0      257.16      287.83      8.73 o 
  10   7   0       39.64       41.53      5.00 o 
  11   7   0      147.92      159.36     13.86 o 
   0   8   0      582.90      513.24     15.97 o 
   1   8   0        4.64       -0.48      1.80 o 
   2   8   0       51.30       53.53      4.11 o 
   3   8   0      346.04      321.69      8.92 o 
   4   8   0       33.63       39.92      3.79 o 
   5   8   0        0.00        0.26      1.76 o 
   6   8   0       16.56       12.78      3.74 o 
   7   8   0      130.15      145.94      7.21 o 
   8   8   0       38.60       40.71      4.70 o 
   9   8   0        3.09       -2.47      2.47 o 
  10   8   0       55.26       50.83      8.16 o 
   1   9   0       65.53       78.79      6.11 o 
   2   9   0       29.40       25.43      3.23 o 
   3   9   0       89.07       90.17      5.72 o 
   4   9   0       83.92       81.43      5.56 o 
   5   9   0        3.56        2.84      1.85 o 
   6   9   0        0.36        2.46      2.71 o 
   7   9   0       72.02       74.64      8.60 o 
   8   9   0        0.01        0.55      3.22 o 
   0  10   0       24.19       33.40      8.07 o 
   1  10   0       14.78       11.92      5.20 o 
   2  10   0      511.04      495.07     14.29 o 
   3  10   0      534.26      552.76     13.39 o 
   4  10   0      112.54       93.58      9.25 o 
   5  10   0        0.37       -0.67      3.01 o 
   6  10   0        7.60        5.84      3.60 o 
   1  11   0       50.20       87.71     12.85 o 
   2  11   0        8.37        9.76      5.93 o 
   3  11   0        0.29       -0.70      5.12 o 
 -14   1   1       24.31       25.23      3.62 o 
 -13   1   1       13.54       12.56      2.96 o 
 -12   1   1       24.65       17.21      2.95 o 
 -11   1   1       30.66       28.53      3.29 o 
 -10   1   1        2.68        1.78      1.78 o 
  -9   1   1       85.34       97.24      4.69 o 
  -8   1   1      211.90      238.45      6.07 o 
  -7   1   1      135.44      154.21      4.51 o 
  -6   1   1      649.97      636.59      9.50 o 
  -5   1   1     2264.97     2127.79     23.29 o 
  -3   1   1     1727.66     1743.01     23.10 o 
  -2   1   1     1752.58     1903.35     21.22 o 
  -1   1   1      936.18      905.64     13.21 o 
   0   1   1       47.73       21.79      1.21 o 
   1   1   1     2283.06     2390.22     25.46 o 
   2   1   1    17208.65    17063.09    164.95 o 
   3   1   1     3222.23     3398.87     41.39 o 
   4   1   1      225.21      209.41      5.42 o 
   5   1   1      646.54      606.33     14.08 o 
   6   1   1      120.64      119.53      5.04 o 
   7   1   1        0.24        0.90      1.35 o 
   8   1   1        0.09        0.71      2.35 o 
   9   1   1      107.45       94.79      4.77 o 
  10   1   1       34.89       34.34      3.23 o 
  11   1   1       23.97       20.32      3.17 o 
  12   1   1        0.35       -0.48      2.46 o 
  13   1   1        0.00       -2.62      2.62 o 
 -14   2   1      202.86      233.71     12.13 o 
 -13   2   1       26.54       24.46      5.34 o 
 -12   2   1        0.04       -2.67      2.67 o 
 -11   2   1       67.06       64.09      4.41 o 
 -10   2   1       83.22       65.20      4.16 o 
  -9   2   1       65.74       40.44      3.24 o 
  -8   2   1      181.85      156.84      5.00 o 
  -7   2   1      279.61      113.84      8.77 o 
  -6   2   1      154.63      163.21      4.94 o 
  -5   2   1     1966.03     1990.83     52.42 o 
  -4   2   1     4647.59     4546.49     50.40 o 
  -3   2   1       16.78       16.81      1.68 o 
  -2   2   1     1748.92     1728.87     20.19 o 
  -1   2   1     1329.85     1427.67     17.93 o 
   0   2   1    14637.93    15410.40    159.00 o 
   1   2   1    14157.78    14600.39    200.54 o 
   2   2   1      886.32      938.01     11.85 o 
   3   2   1      120.30      141.27      3.38 o 
   4   2   1      153.73      167.79      3.93 o 
   5   2   1      132.78      154.11      4.23 o 
   6   2   1      808.58      739.91     14.71 o 
   7   2   1        0.03        0.75      1.59 o 
   8   2   1       88.65       80.57      4.94 o 
   9   2   1       88.25       72.31      4.22 o 
  10   2   1       42.12       42.49      3.63 o 
  11   2   1        4.71        1.21      1.93 o 
  12   2   1       63.54       86.94      5.92 o 
  13   2   1       55.29       66.71      5.38 o 
 -14   3   1      128.44      130.03      8.56 o 
 -13   3   1      118.79      143.05      7.56 o 
 -12   3   1       68.17       69.62      5.15 o 
 -11   3   1        1.28        0.57      1.89 o 
 -10   3   1       17.03       21.00      2.82 o 
  -9   3   1       84.24       65.09      4.06 o 
  -8   3   1        0.31        2.43      1.48 o 
  -7   3   1       27.96       37.71      3.74 o 
  -6   3   1      297.67      316.56      8.17 o 
  -5   3   1       76.90       87.87      3.11 o 
  -4   3   1      142.96      142.72      3.65 o 
  -3   3   1      895.64      939.50     12.97 o 
  -2   3   1       10.82        6.19      1.04 o 
  -1   3   1     3049.87     3180.78     35.04 o 
   0   3   1      311.81      332.95      5.89 o 
   1   3   1      463.76      463.12      6.92 o 
   2   3   1      163.23      181.48      4.52 o 
   3   3   1       61.89       45.64      2.17 o 
   4   3   1       15.54       14.28      1.73 o 
   5   3   1      198.93      200.53      5.89 o 
   6   3   1       22.76       20.80      2.38 o 
   7   3   1      189.07      195.74      5.48 o 
   8   3   1      327.49      294.53      7.01 o 
   9   3   1      120.98      116.78      6.67 o 
  10   3   1       12.66        8.82      2.37 o 
  11   3   1       42.34       41.06      4.04 o 
  12   3   1       39.22       45.64      5.04 o 
  13   3   1       19.41       22.51      3.77 o 
 -13   4   1      265.80      302.23     10.80 o 
 -12   4   1      145.81      161.41      7.85 o 
 -11   4   1       67.20       70.72      5.86 o 
 -10   4   1      281.65      275.02      8.08 o 
  -9   4   1        5.21        6.65      2.08 o 
  -8   4   1        3.69        6.41      1.89 o 
  -7   4   1      574.83      553.86     10.45 o 
  -6   4   1       89.80       90.25      4.11 o 
  -5   4   1        0.07        2.38      1.13 o 
  -4   4   1      171.19      200.13      4.85 o 
  -3   4   1      724.16      741.66     10.71 o 
  -2   4   1      110.07      119.20      3.08 o 
  -1   4   1      428.75      490.92      7.69 o 
   0   4   1       65.65       56.38      1.71 o 
   1   4   1       90.17       87.80      3.82 o 
   2   4   1     1337.78     1435.44     20.13 o 
   3   4   1      977.86      888.17     14.23 o 
   4   4   1       32.89       33.83      2.16 o 
   5   4   1      391.88      388.46      8.89 o 
   6   4   1       75.87       85.11      4.36 o 
   7   4   1        0.99       -0.13      1.34 o 
   8   4   1       27.24       30.00      4.51 o 
   9   4   1      408.83      436.27     10.22 o 
  10   4   1       38.75       39.29      4.39 o 
  11   4   1       57.77       52.31      5.48 o 
  12   4   1      210.22      202.08      8.29 o 
 -13   5   1        8.66        6.04      2.93 o 
 -12   5   1       68.67       78.53      7.02 o 
 -11   5   1      107.84       98.82      7.98 o 
 -10   5   1      352.22      334.14      9.15 o 
  -9   5   1       91.07      101.20      5.56 o 
  -8   5   1      247.28      263.90      7.41 o 
  -7   5   1      208.06      186.12      5.96 o 
  -6   5   1      143.12      132.73      4.79 o 
  -5   5   1       92.29      111.00      4.88 o 
  -4   5   1       31.26       31.72      2.93 o 
  -3   5   1      157.00      160.17      5.39 o 
  -2   5   1      110.26      114.12      4.14 o 
  -1   5   1        3.73        9.71      1.00 o 
   0   5   1       42.04       51.67      1.92 o 
   1   5   1       50.32       50.58      2.45 o 
   2   5   1       24.56       38.09      6.99 o 
   3   5   1       15.27       15.97      2.13 o 
   4   5   1      356.25      381.42      8.41 o 
   5   5   1      381.29      360.57      7.94 o 
   6   5   1       41.54       43.47      3.36 o 
   7   5   1       34.93       28.38      2.94 o 
   8   5   1       16.95       20.15      2.73 o 
   9   5   1       16.12       18.34      2.84 o 
  10   5   1        9.10        5.11      2.68 o 
  11   5   1       25.52       23.79      4.80 o 
  12   5   1        2.18        0.19      4.12 o 
 -12   6   1       20.59       11.55      3.10 o 
 -11   6   1        0.61       -1.85      1.85 o 
 -10   6   1      193.06      204.80      7.46 o 
  -9   6   1       23.86       21.89      3.08 o 
  -8   6   1       32.09       32.47      3.42 o 
  -7   6   1       11.20       11.83      2.32 o 
  -6   6   1        3.36        3.17      2.13 o 
  -5   6   1        0.13       -0.37      1.42 o 
  -4   6   1      129.60      127.82      5.13 o 
  -3   6   1        0.04       -1.16      1.70 o 
  -2   6   1      140.50      123.39      4.03 o 
  -1   6   1      137.14      131.55      4.60 o 
   0   6   1      204.41      214.46      5.30 o 
   1   6   1       88.25       95.77      3.40 o 
   2   6   1        6.40       11.16      1.97 o 
   3   6   1        0.64       -0.69      1.38 o 
   4   6   1       27.47       36.45      2.96 o 
   5   6   1       62.60       63.36      3.93 o 
   6   6   1       99.13      106.58      5.33 o 
   7   6   1       21.47       20.81      2.83 o 
   8   6   1       35.25       31.13      3.39 o 
   9   6   1       48.78       47.16      4.27 o 
  10   6   1        3.20       -1.88      2.61 o 
  11   6   1        1.70        0.54      2.69 o 
 -11   7   1      320.67      321.68     11.12 o 
 -10   7   1       31.30       38.18      5.54 o 
  -9   7   1       52.44       55.16      4.57 o 
  -8   7   1        0.39       -1.02      1.64 o 
  -7   7   1        2.41        1.30      2.93 o 
  -6   7   1      340.45      355.87     11.83 o 
  -5   7   1      100.90       97.23      6.75 o 
  -4   7   1        5.13        0.81      1.77 o 
  -3   7   1       24.41       25.41      2.94 o 
  -2   7   1      121.96      122.94      5.03 o 
  -1   7   1        2.09       19.67      2.22 o 
   0   7   1      392.49      385.67     18.19 o 
   1   7   1       15.83       14.95      2.37 o 
   2   7   1      310.57      277.01      9.66 o 
   3   7   1      233.84      202.91      6.59 o 
   4   7   1      118.75      125.49      8.95 o 
   5   7   1       14.21       11.78      2.15 o 
   6   7   1        1.10        0.37      1.73 o 
   7   7   1       34.76       41.08      4.08 o 
   8   7   1       40.91       44.71      4.04 o 
   9   7   1        4.81       -2.14      2.53 o 
  10   7   1      193.88      189.44      9.51 o 
 -10   8   1       33.26       40.61      9.74 o 
  -9   8   1       46.75       43.91      4.90 o 
  -8   8   1        2.36       -0.78      1.99 o 
  -7   8   1        3.10        0.38      1.89 o 
  -6   8   1       16.21       14.13      2.64 o 
  -5   8   1       72.38       79.96      5.76 o 
  -4   8   1       31.58       32.37      4.31 o 
  -3   8   1      134.28      144.44      6.06 o 
  -2   8   1        7.30        1.88      2.72 o 
  -1   8   1      206.40      200.05      7.75 o 
   0   8   1       17.75        9.68      2.85 o 
   1   8   1       73.59       59.24      4.24 o 
   2   8   1      127.99      124.33      5.90 o 
   3   8   1      554.97      566.33     12.32 o 
   4   8   1      232.47      250.66      7.08 o 
   5   8   1      169.24      172.15     10.93 o 
   6   8   1       31.51       31.35      3.57 o 
   7   8   1       23.79       21.05      4.30 o 
   8   8   1       54.18       66.88      5.87 o 
   9   8   1      269.84      284.60     10.59 o 
  -9   9   1       32.59       31.03      8.34 o 
  -8   9   1       42.18       52.65      7.55 o 
  -7   9   1       26.20       18.07      5.96 o 
  -6   9   1       56.22       63.93      5.19 o 
  -5   9   1       34.77       36.30      3.64 o 
  -4   9   1      159.06      166.28      7.09 o 
  -3   9   1      140.45      152.08      6.79 o 
  -2   9   1        6.55        6.82      2.51 o 
  -1   9   1        2.46        0.24      2.22 o 
   0   9   1       18.24       17.11      2.85 o 
   1   9   1       30.36       29.69      3.95 o 
   2   9   1      265.01      240.81      7.87 o 
   3   9   1      218.05      211.61      8.02 o 
   4   9   1       12.55       10.04      2.35 o 
   5   9   1       10.79       10.49      3.26 o 
   6   9   1      107.64       99.20      7.72 o 
   7   9   1       32.24       27.64      4.70 o 
   8   9   1       55.09       56.27     11.83 o 
  -7  10   1        0.79       -0.42      5.62 o 
  -6  10   1        2.15        5.90      3.56 o 
  -5  10   1       36.14       21.94      5.48 o 
  -4  10   1       12.70       11.44      2.76 o 
  -3  10   1      112.90      127.08      8.26 o 
  -2  10   1      111.97      115.88      7.89 o 
  -1  10   1       14.93       18.14      4.88 o 
   0  10   1       10.14        7.64      3.80 o 
   1  10   1        7.56        7.14      2.68 o 
   2  10   1       40.15       50.30      9.65 o 
   3  10   1      140.73      136.64     13.75 o 
   4  10   1        8.15        6.49      3.49 o 
   5  10   1        1.35        6.61      3.63 o 
   6  10   1       43.68       63.79      8.33 o 
  -3  11   1       59.78       33.09      8.47 o 
  -2  11   1        2.52        0.43      3.64 o 
  -1  11   1      293.34      298.12     19.97 o 
   0  11   1      121.05      150.76     16.46 o 
   1  11   1        9.40        5.55      5.78 o 
   2  11   1      263.13      260.16     18.89 o 
   3  11   1       71.67       94.56     13.59 o 
 -14   0   2        1.34        1.18      4.72 o 
 -13   0   2       33.46       23.63      4.89 o 
 -12   0   2       23.63       22.17      4.28 o 
 -11   0   2      673.79      618.16     19.56 o 
 -10   0   2      437.55      461.08     13.43 o 
  -9   0   2      316.85      310.67     10.25 o 
  -8   0   2        7.28       15.08      2.96 o 
  -7   0   2       80.45       68.32      4.76 o 
  -6   0   2      911.69     1012.88     18.43 o 
  -5   0   2      711.74      797.65     14.87 o 
  -4   0   2     7209.27     7421.86    265.75 o 
  -3   0   2      364.73      369.83      9.09 o 
  -2   0   2     9572.82     8943.01    121.00 o 
  -1   0   2     3163.86     3273.50     51.54 o 
   0   0   2    11888.80    11204.56    191.02 o 
   1   0   2     4164.07     4181.92     57.39 o 
   2   0   2    14973.15    14914.32    256.52 o 
   3   0   2     3785.99     3791.68     87.82 o 
   4   0   2     3739.26     4047.95     99.95 o 
   5   0   2      108.39      115.86      4.95 o 
   6   0   2        0.03        2.75      1.51 o 
   7   0   2       92.25       92.06      6.01 o 
   8   0   2      290.08      242.69      8.97 o 
   9   0   2      847.93      740.23     17.84 o 
  10   0   2      448.51      391.20     12.85 o 
  11   0   2       61.24       72.07      6.72 o 
  12   0   2      420.75      453.07     15.32 o 
  13   0   2      188.71      224.61     14.38 o 
 -14   1   2        9.96        7.64      2.83 o 
 -13   1   2       12.69       11.99      2.87 o 
 -12   1   2       26.69       22.89      3.45 o 
 -11   1   2       75.44       81.05      4.79 o 
 -10   1   2        7.59        5.32      1.80 o 
  -9   1   2       19.26       18.12      2.43 o 
  -8   1   2      261.55      276.79      7.33 o 
  -7   1   2      104.23       99.15      3.58 o 
  -6   1   2      429.45      440.14      8.20 o 
  -5   1   2      418.15      354.75      7.05 o 
  -4   1   2      518.15      519.21      8.95 o 
  -3   1   2     1107.57     1093.87     12.02 o 
  -2   1   2       76.65       83.05      2.17 o 
  -1   1   2       88.62      112.14      1.72 o 
   0   1   2      297.15      294.91      3.90 o 
   1   1   2     6925.61     6774.25     71.84 o 
   2   1   2      372.63      336.59      5.79 o 
   3   1   2      142.48      113.30      5.77 o 
   4   1   2       43.51       55.52      2.48 o 
   5   1   2     1002.54     1123.96     14.22 o 
   6   1   2       73.23       89.86      4.78 o 
   7   1   2        0.69        2.30      1.41 o 
   8   1   2        0.84        0.07      1.40 o 
   9   1   2       52.23       42.92      3.46 o 
  10   1   2        0.20        0.78      2.51 o 
  11   1   2       30.40       32.38      3.44 o 
  12   1   2        1.29       -0.73      2.01 o 
  13   1   2       11.22        7.10      3.25 o 
 -14   2   2       47.04       52.36      5.00 o 
 -13   2   2        5.65        4.37      2.74 o 
 -12   2   2        2.43        3.52      2.53 o 
 -11   2   2        6.95        9.31      2.28 o 
 -10   2   2      311.61      268.13      7.17 o 
  -9   2   2      341.96      302.19      8.34 o 
  -8   2   2      109.09       92.80      5.94 o 
  -7   2   2       19.22       19.27      2.43 o 
  -6   2   2       24.75       22.39      2.51 o 
  -5   2   2      807.57      868.48     12.06 o 
  -4   2   2      498.45      563.53      8.49 o 
  -3   2   2     2701.35     2844.03     29.39 o 
  -2   2   2     1897.27     1999.91     25.56 o 
  -1   2   2      777.73      851.09      8.59 o 
   0   2   2     7952.64     8460.84    114.45 o 
   1   2   2    10047.34    10099.50    117.15 o 
   2   2   2      121.00      115.90      2.94 o 
   3   2   2     1235.86     1230.03     14.26 o 
   4   2   2       23.36       22.89      1.93 o 
   5   2   2     1168.97     1209.79     16.24 o 
   6   2   2      333.35      355.80      8.26 o 
   7   2   2       42.10       49.46      3.88 o 
   8   2   2       76.85       70.98      4.08 o 
   9   2   2        1.82       -1.53      1.53 o 
  10   2   2       83.03       80.82      4.81 o 
  11   2   2      130.30      129.61      6.36 o 
  12   2   2        0.37       -2.17      2.23 o 
  13   2   2       49.40       52.19      9.02 o 
 -14   3   2       42.20       50.97      5.03 o 
 -13   3   2        0.15       -2.14      2.14 o 
 -12   3   2       11.66       10.13      2.71 o 
 -11   3   2      224.73      214.78      7.16 o 
 -10   3   2       85.75       86.68      4.72 o 
  -9   3   2      117.77      135.54      5.24 o 
  -8   3   2       98.56      100.71      4.43 o 
  -7   3   2       54.48       60.44      3.80 o 
  -6   3   2       25.49       29.99      2.61 o 
  -5   3   2       63.08       59.14      3.12 o 
  -4   3   2      607.03      628.45     17.11 o 
  -3   3   2      190.54      208.83      3.91 o 
  -2   3   2     1303.72     1316.78     18.29 o 
  -1   3   2     1265.69     1353.70     13.49 o 
   0   3   2      328.50      346.95      6.25 o 
   1   3   2        5.28        7.39      1.28 o 
   2   3   2      226.10      243.66      4.94 o 
   3   3   2      306.31      319.21      5.41 o 
   4   3   2       85.76       81.21      3.04 o 
   5   3   2       51.77       42.62      3.15 o 
   6   3   2       47.61       43.43      2.93 o 
   7   3   2       73.65       63.77      3.62 o 
   8   3   2        6.17        6.33      2.84 o 
   9   3   2       16.17       16.07      2.59 o 
  10   3   2        0.17       -1.76      1.90 o 
  11   3   2      183.97      180.41      7.52 o 
  12   3   2      245.31      264.44      8.89 o 
 -14   4   2      165.16      191.17     17.58 o 
 -13   4   2       57.05       63.50      5.29 o 
 -12   4   2       79.30       89.97      5.82 o 
 -11   4   2       69.35       74.64      5.10 o 
 -10   4   2        5.15        7.40      2.10 o 
  -9   4   2      397.90      337.42      9.85 o 
  -8   4   2       88.28       91.14      4.70 o 
  -7   4   2      197.88      177.56      5.17 o 
  -6   4   2       27.20       32.06      2.99 o 
  -5   4   2       71.55       77.01      6.07 o 
  -4   4   2      299.68      356.38      7.06 o 
  -3   4   2      900.44      941.54     12.55 o 
  -2   4   2     1360.02     1468.33     18.15 o 
  -1   4   2     1541.29     1696.50     17.26 o 
   0   4   2      108.64      110.05      2.87 o 
   1   4   2       85.99       91.04      2.98 o 
   2   4   2     4110.35     4498.45     55.24 o 
   3   4   2      542.90      573.18      9.40 o 
   4   4   2        3.86        3.06      1.51 o 
   5   4   2        5.96        9.55      2.17 o 
   6   4   2      175.62      160.77      6.81 o 
   7   4   2       61.36       57.20      3.89 o 
   8   4   2        1.56        2.54      1.81 o 
   9   4   2       46.27       40.73      3.71 o 
  10   4   2        0.72       -1.64      1.94 o 
  11   4   2        2.67        0.41      2.14 o 
  12   4   2       49.64       44.76      6.31 o 
 -13   5   2      161.05      176.69      8.18 o 
 -12   5   2       51.24       54.03      4.77 o 
 -11   5   2      677.46      675.93     14.06 o 
 -10   5   2      465.77      483.00     11.08 o 
  -9   5   2       59.22       56.94      4.22 o 
  -8   5   2       42.23       50.87      3.79 o 
  -7   5   2       73.01       66.11      4.06 o 
  -6   5   2       28.20       30.31      4.80 o 
  -5   5   2      727.29      784.67     16.21 o 
  -4   5   2        5.75        9.66      2.31 o 
  -3   5   2       31.05       31.43      2.68 o 
  -2   5   2        7.61        8.62      1.53 o 
  -1   5   2     2448.07     2658.13     24.23 o 
   0   5   2       77.92       75.69      2.75 o 
   1   5   2      655.17      741.79     13.36 o 
   2   5   2      470.46      488.68      9.57 o 
   3   5   2      318.48      320.91      7.67 o 
   4   5   2      869.91      894.77     13.84 o 
   5   5   2        5.78        2.36      1.42 o 
   6   5   2       42.11       45.88      3.47 o 
   7   5   2       17.66       17.72      2.61 o 
   8   5   2      164.37      167.79      7.04 o 
   9   5   2      132.43      124.94      6.11 o 
  10   5   2        0.01       -2.00      2.00 o 
  11   5   2       90.35       95.27      7.23 o 
 -12   6   2       18.17       13.24      3.52 o 
 -11   6   2       27.79       24.48      4.14 o 
 -10   6   2       31.84       31.43      3.59 o 
  -9   6   2      376.94      386.64      9.71 o 
  -8   6   2      432.81      408.61      9.68 o 
  -7   6   2      411.97      417.33      9.40 o 
  -6   6   2      255.07      234.65      6.55 o 
  -5   6   2       24.52       16.61      2.28 o 
  -4   6   2       97.05      107.28      5.16 o 
  -3   6   2        3.17        7.35      1.91 o 
  -2   6   2       15.66       25.14      2.71 o 
  -1   6   2      444.04      430.40     15.47 o 
   0   6   2        0.00        0.02      0.84 o 
   1   6   2      271.27      282.19      5.71 o 
   2   6   2        0.29        1.11      1.35 o 
   3   6   2      327.20      329.53      8.23 o 
   4   6   2      501.31      508.98     14.48 o 
   5   6   2      229.71      232.85      6.57 o 
   6   6   2       91.75      102.04      5.01 o 
   7   6   2       30.98       29.12      3.23 o 
   8   6   2        2.08        3.82      2.21 o 
   9   6   2      314.73      331.24     11.06 o 
  10   6   2        0.05       -0.84      2.65 o 
  11   6   2        5.69       -1.89      3.43 o 
 -11   7   2      427.40      454.82     13.38 o 
 -10   7   2        3.08        4.01      2.75 o 
  -9   7   2        4.40        3.94      2.22 o 
  -8   7   2      164.62      181.31      6.57 o 
  -7   7   2      101.93       97.33      5.32 o 
  -6   7   2      420.01      422.22      9.50 o 
  -5   7   2       16.82       14.23      2.30 o 
  -4   7   2        1.29        0.31      1.68 o 
  -3   7   2      315.49      317.34      9.50 o 
  -2   7   2       12.33       11.01      2.11 o 
  -1   7   2       38.97       39.01      3.20 o 
   0   7   2       86.25       76.50      3.95 o 
   1   7   2       20.40       26.61      2.75 o 
   2   7   2        0.22        1.57      1.40 o 
   3   7   2      398.57      378.67      9.38 o 
   4   7   2      153.17      143.45      5.34 o 
   5   7   2       11.43       13.80      2.93 o 
   6   7   2        0.01       -1.39      1.39 o 
   7   7   2       25.37       22.16      3.65 o 
   8   7   2       18.09       18.66      4.79 o 
   9   7   2      143.18      155.78     10.37 o 
  10   7   2      148.59      142.75     10.39 o 
 -10   8   2        6.89        0.85      4.38 o 
  -9   8   2        4.82        2.86      2.50 o 
  -8   8   2       26.33       18.76      3.63 o 
  -7   8   2      118.50      123.72      8.02 o 
  -6   8   2       22.91       21.41      4.22 o 
  -5   8   2       10.32        7.63      2.21 o 
  -4   8   2        0.11       -0.45      1.58 o 
  -3   8   2      115.74      135.43      6.08 o 
  -2   8   2      147.14      131.15      6.89 o 
  -1   8   2        0.35        1.66      2.03 o 
   0   8   2       22.53       20.55      2.71 o 
   1   8   2       28.45       22.09      3.16 o 
   2   8   2      217.65      245.65      7.51 o 
   3   8   2      616.73      594.10     14.40 o 
   4   8   2      120.97      126.60      5.31 o 
   5   8   2       78.07       70.45      6.18 o 
   6   8   2      116.74      114.63      7.10 o 
   7   8   2      114.04      110.91      7.30 o 
   8   8   2       12.19       13.23      3.57 o 
   9   8   2        8.90       14.20      4.85 o 
  -9   9   2      109.64      113.44     14.91 o 
  -8   9   2       27.44       30.22      4.54 o 
  -7   9   2        1.05        2.24      2.38 o 
  -6   9   2        0.30       -0.35      2.05 o 
  -5   9   2       18.28       24.14      4.98 o 
  -4   9   2      181.37      172.97      7.21 o 
  -3   9   2       22.24       20.99      3.22 o 
  -2   9   2       56.07       53.76      5.09 o 
  -1   9   2       30.76       28.14      4.46 o 
   0   9   2        3.37        1.81      2.02 o 
   1   9   2        4.48        5.14      1.92 o 
   2   9   2       14.19       10.38      2.42 o 
   3   9   2      132.17      133.88     10.27 o 
   4   9   2        2.79        0.92      2.51 o 
   5   9   2       42.56       39.80      5.14 o 
   6   9   2       56.29       54.01      6.07 o 
   7   9   2        0.91        6.14      3.08 o 
  -7  10   2        2.64       -2.52      4.68 o 
  -6  10   2        8.55        8.42      4.36 o 
  -5  10   2        4.79        8.95      2.66 o 
  -4  10   2      124.99      123.75      7.24 o 
  -3  10   2       91.89       82.46      7.61 o 
  -2  10   2       34.45       30.13      6.32 o 
  -1  10   2        9.11        8.67      3.16 o 
   0  10   2       15.72       16.68      6.81 o 
   1  10   2      274.47      275.61     18.97 o 
   2  10   2       20.30       14.31      4.59 o 
   3  10   2       77.23       84.53     13.40 o 
   4  10   2        7.83       10.92      3.38 o 
   5  10   2      182.29      215.25     30.21 o 
  -4  11   2       43.49       48.44      5.60 o 
  -3  11   2      205.87      198.30     11.46 o 
  -2  11   2        0.72        3.64      3.06 o 
  -1  11   2       65.77       89.17     13.21 o 
   0  11   2      101.87      102.63     13.86 o 
   1  11   2        0.12        0.39      5.19 o 
   2  11   2        3.02        1.49      4.90 o 
 -15   1   3       74.63       78.38      5.66 o 
 -14   1   3        9.36        3.70      3.21 o 
 -13   1   3      106.40      109.34      6.09 o 
 -12   1   3       55.85       50.84      4.16 o 
 -11   1   3       22.40       16.27      2.66 o 
 -10   1   3       11.83       10.30      1.98 o 
  -9   1   3      206.69      217.53      6.25 o 
  -8   1   3      792.20      771.81     13.14 o 
  -7   1   3      242.33      244.31      8.00 o 
  -6   1   3       73.26       80.01      2.83 o 
  -5   1   3       77.76       64.28      4.18 o 
  -4   1   3        0.99        4.64      1.00 o 
  -3   1   3      637.54      554.65      6.87 o 
  -2   1   3     5213.94     5274.14     47.76 o 
  -1   1   3     3522.19     3604.79     38.39 o 
   0   1   3     2044.76     2080.31     20.61 o 
   1   1   3     6390.37     6229.14     64.77 o 
   2   1   3      223.76      243.47      4.83 o 
   3   1   3        8.29        5.52      1.45 o 
   4   1   3      236.06      269.77      5.23 o 
   5   1   3      560.29      621.93      9.46 o 
   6   1   3       33.35       25.33      3.03 o 
   7   1   3       30.26       36.88      2.89 o 
   8   1   3       23.07       18.47      2.36 o 
   9   1   3       18.04       19.40      2.71 o 
  10   1   3        0.45        0.66      1.83 o 
  11   1   3       80.29       70.88      4.83 o 
  12   1   3       25.61       25.79      3.42 o 
 -15   2   3      180.24      216.29      9.55 o 
 -14   2   3       90.80       95.70      6.00 o 
 -13   2   3       10.04        8.53      4.21 o 
 -12   2   3        6.22        3.84      2.23 o 
 -11   2   3      189.62      185.64      6.50 o 
 -10   2   3       18.34        6.86      2.02 o 
  -9   2   3        0.44        0.69      1.80 o 
  -8   2   3       51.95       58.65      4.16 o 
  -7   2   3        3.03        4.46      1.98 o 
  -6   2   3      479.59      479.01      7.65 o 
  -5   2   3      426.54      461.50      8.73 o 
  -4   2   3     1182.64     1164.00     13.63 o 
  -3   2   3        2.74        8.03      0.92 o 
  -2   2   3      530.19      584.47     10.22 o 
  -1   2   3     7430.08     7772.52     76.05 o 
   0   2   3     9877.77    10343.84    139.56 o 
   1   2   3      420.60      437.62      6.30 o 
   2   2   3       31.33       36.38      1.87 o 
   3   2   3      329.18      337.46      5.63 o 
   4   2   3      109.02      101.47      3.26 o 
   5   2   3     1319.14     1385.30     18.29 o 
   6   2   3        1.99        4.22      1.44 o 
   7   2   3       91.83       97.19      4.31 o 
   8   2   3      117.21      113.77      5.51 o 
   9   2   3      178.86      183.36      5.95 o 
  10   2   3      139.64      126.99      6.00 o 
  11   2   3       46.35       45.09      4.22 o 
  12   2   3        3.88        5.10      2.37 o 
 -14   3   3      113.74      114.04      6.87 o 
 -13   3   3        1.59        0.02      2.12 o 
 -12   3   3        0.11       -1.42      2.46 o 
 -11   3   3        0.54        0.76      1.72 o 
 -10   3   3      471.12      471.69      9.65 o 
  -9   3   3      361.21      342.70      7.71 o 
  -8   3   3      282.18      268.56      6.47 o 
  -7   3   3       51.13       58.12      3.32 o 
  -6   3   3      450.71      422.65      7.33 o 
  -5   3   3        4.64        8.15      1.27 o 
  -4   3   3      185.42      211.67      4.66 o 
  -3   3   3      784.48      822.93     14.95 o 
  -2   3   3      179.69      191.66      5.05 o 
  -1   3   3     1624.49     1682.96     16.35 o 
   0   3   3      862.54      939.73     15.23 o 
   1   3   3     1818.64     1894.01     24.54 o 
   2   3   3      603.17      581.23      7.84 o 
   3   3   3      323.83      314.79      5.70 o 
   4   3   3        2.11        4.94      1.31 o 
   5   3   3       12.04       25.35      2.22 o 
   6   3   3        1.71        0.40      1.27 o 
   7   3   3        0.28        1.57      1.42 o 
   8   3   3        3.17        0.60      1.56 o 
   9   3   3       34.28       40.68      4.90 o 
  10   3   3      127.84      127.07      6.55 o 
  11   3   3        0.09        1.73      1.80 o 
  12   3   3        2.54       -1.58      5.17 o 
 -14   4   3      236.12      265.47     12.11 o 
 -13   4   3       41.22       48.06      4.59 o 
 -12   4   3      254.45      262.42      8.45 o 
 -11   4   3        6.51        6.01      2.29 o 
 -10   4   3      245.55      226.94      7.12 o 
  -9   4   3     1600.29     1434.06     23.89 o 
  -8   4   3        6.49        3.27      1.54 o 
  -7   4   3      298.07      284.80      6.51 o 
  -6   4   3       11.97       17.20      2.33 o 
  -5   4   3       18.74       13.82      1.83 o 
  -4   4   3     1987.22     2132.18     23.78 o 
  -3   4   3        2.91        5.23      1.11 o 
  -2   4   3       17.03       19.78      2.16 o 
  -1   4   3      655.56      673.38      7.48 o 
   0   4   3      849.87      922.36     21.63 o 
   1   4   3     5782.42     6259.11     75.04 o 
   2   4   3      185.40      184.88      5.96 o 
   3   4   3        7.88       13.01      2.11 o 
   4   4   3      143.06      141.33      5.02 o 
   5   4   3       98.36       99.72      6.06 o 
   6   4   3      163.69      179.74      6.12 o 
   7   4   3       10.61       10.46      2.15 o 
   8   4   3       45.67       43.58      3.71 o 
   9   4   3       52.50       60.49      4.51 o 
  10   4   3      166.14      167.10      7.32 o 
  11   4   3        9.47        8.69      3.27 o 
  12   4   3       53.75       47.77      9.82 o 
 -13   5   3      115.68      132.86      8.46 o 
 -12   5   3       64.24       68.32      5.20 o 
 -11   5   3      434.37      427.80     10.66 o 
 -10   5   3       20.04       18.88      2.84 o 
  -9   5   3      580.32      581.16     11.77 o 
  -8   5   3       43.00       50.91      3.80 o 
  -7   5   3       29.45       24.75      3.34 o 
  -6   5   3     1879.91     1906.78     24.73 o 
  -5   5   3      409.45      371.26      7.66 o 
  -4   5   3       53.77       45.33      3.32 o 
  -3   5   3       47.75       48.68      2.53 o 
  -2   5   3       29.64       24.26      1.74 o 
  -1   5   3      131.87      183.12      3.50 o 
   0   5   3      217.86      256.72      4.92 o 
   1   5   3      438.47      457.74      8.95 o 
   2   5   3      130.14      148.04      5.52 o 
   3   5   3       22.11       24.81      2.26 o 
   4   5   3        1.07        2.70      1.41 o 
   5   5   3      254.32      252.75      6.69 o 
   6   5   3       37.92       43.65      3.47 o 
   7   5   3        0.27        0.76      1.58 o 
   8   5   3       51.65       59.75      4.35 o 
   9   5   3       78.96       84.29      7.90 o 
  10   5   3       20.96       24.36      4.20 o 
  11   5   3       21.00       18.61      4.81 o 
 -13   6   3      122.68      153.68     10.69 o 
 -12   6   3      282.62      300.23     10.80 o 
 -11   6   3      117.36      126.68      7.74 o 
 -10   6   3       17.88       21.75      4.26 o 
  -9   6   3      165.82      155.62      6.18 o 
  -8   6   3       20.17       31.24      3.23 o 
  -7   6   3      733.98      732.93     13.11 o 
  -6   6   3      198.87      208.93      7.51 o 
  -5   6   3       62.64       67.92      3.91 o 
  -4   6   3      298.42      305.48      7.92 o 
  -3   6   3      463.96      490.40     10.09 o 
  -2   6   3      452.79      485.32     11.11 o 
  -1   6   3        0.09        0.13      0.83 o 
   0   6   3      134.63      143.60      3.88 o 
   1   6   3       21.44       24.55      2.21 o 
   2   6   3      457.13      469.56     12.69 o 
   3   6   3      829.69      809.87     14.70 o 
   4   6   3       31.89       37.39      3.05 o 
   5   6   3      303.24      293.56      7.56 o 
   6   6   3        4.45        7.93      2.01 o 
   7   6   3       11.30        8.46      2.72 o 
   8   6   3      162.14      170.17      8.34 o 
   9   6   3        1.35        6.73      2.98 o 
  10   6   3        0.40       -2.46      2.46 o 
 -12   7   3      224.22      227.76     11.36 o 
 -11   7   3       75.94       81.92      6.64 o 
 -10   7   3       91.90       82.80      6.31 o 
  -9   7   3        4.30        1.68      3.63 o 
  -8   7   3      226.56      215.83      7.05 o 
  -7   7   3        6.86        5.01      1.97 o 
  -6   7   3        0.03       -0.09      2.65 o 
  -5   7   3       70.42       84.20      4.98 o 
  -4   7   3       61.93       74.56      5.42 o 
  -3   7   3       54.64       52.64      3.92 o 
  -2   7   3      653.98      635.31     12.54 o 
  -1   7   3        1.42        1.44      1.39 o 
   0   7   3      152.55      135.35      4.55 o 
   1   7   3      611.23      530.43     10.80 o 
   2   7   3      312.17      296.79      7.00 o 
   3   7   3      636.86      654.99     13.27 o 
   4   7   3      141.19      123.42      5.37 o 
   5   7   3      215.25      197.48      7.58 o 
   6   7   3      245.79      243.92      8.77 o 
   7   7   3       92.43      102.64      8.01 o 
   8   7   3       37.02       48.51      5.11 o 
   9   7   3        1.58       -1.25      2.63 o 
 -11   8   3       12.53        4.65      6.64 o 
 -10   8   3        0.03       -2.41      2.82 o 
  -9   8   3      117.76      105.07      7.72 o 
  -8   8   3       60.24       74.56      6.75 o 
  -7   8   3        0.24       -0.32      2.08 o 
  -6   8   3      106.07      103.92      7.13 o 
  -5   8   3        0.15        1.44      1.68 o 
  -4   8   3        2.99        3.27      2.12 o 
  -3   8   3      100.96      100.46      5.69 o 
  -2   8   3       70.47       71.30      5.46 o 
  -1   8   3       65.24       61.20      5.10 o 
   0   8   3       45.60       41.00      3.21 o 
   1   8   3       17.16       18.95      2.52 o 
   2   8   3       86.68      108.62      5.46 o 
   3   8   3      586.10      575.84     18.60 o 
   4   8   3       34.36       35.44      4.51 o 
   5   8   3       20.47       13.76      3.55 o 
   6   8   3        8.82        6.72      2.76 o 
   7   8   3       81.95       94.11      6.87 o 
   8   8   3       73.80       74.03      7.56 o 
  -9   9   3       60.06       63.16      6.25 o 
  -8   9   3       20.33       15.85      4.45 o 
  -7   9   3       21.71       24.38      4.36 o 
  -6   9   3       37.52       48.67      4.87 o 
  -5   9   3        4.52        5.91      2.30 o 
  -4   9   3       27.38       25.43      3.31 o 
  -3   9   3        1.42        1.33      2.20 o 
  -2   9   3       74.50       84.39      6.43 o 
  -1   9   3        9.86        9.82      2.77 o 
   0   9   3      240.75      248.01      8.94 o 
   1   9   3       36.76       36.35      5.44 o 
   2   9   3       80.16       64.02      7.11 o 
   3   9   3        2.62        4.89      4.71 o 
   4   9   3        1.07        2.26      2.60 o 
   5   9   3        5.71        1.99      2.66 o 
   6   9   3       12.57        7.32      3.40 o 
   7   9   3       25.42       30.36      5.09 o 
  -7  10   3      136.12      128.78      7.66 o 
  -6  10   3       20.65       21.11      3.46 o 
  -5  10   3       71.21       79.92      5.93 o 
  -4  10   3        7.53        7.32      2.97 o 
  -3  10   3        0.63       -1.06      2.38 o 
  -2  10   3       39.60       33.08      7.23 o 
  -1  10   3        9.24        6.99      3.58 o 
   0  10   3       67.38       76.53     11.77 o 
   1  10   3       46.41       37.34      8.85 o 
   2  10   3       30.69       44.81     15.63 o 
   3  10   3       45.77       42.09      5.14 o 
   4  10   3      120.61      138.69      9.32 o 
   5  10   3      142.49      140.12     10.02 o 
  -4  11   3       99.91      106.92      9.86 o 
  -3  11   3       70.21       79.26      8.84 o 
  -2  11   3       45.64       45.07      7.39 o 
  -1  11   3        0.81       -2.77      4.59 o 
   0  11   3       22.58       26.36      8.18 o 
   1  11   3       62.64       88.82     13.39 o 
 -15   0   4       52.46       61.80      7.19 o 
 -14   0   4       52.28       49.55      6.41 o 
 -13   0   4        0.12        0.51      5.68 o 
 -12   0   4        8.41        6.99      3.27 o 
 -11   0   4       59.80       48.04      5.28 o 
 -10   0   4      102.97      111.23      6.77 o 
  -9   0   4       60.66       73.34     10.57 o 
  -8   0   4     1429.87     1414.66     32.22 o 
  -7   0   4      118.90      121.72      8.78 o 
  -6   0   4       41.48       49.62      3.41 o 
  -5   0   4     1433.04     1253.86     80.38 o 
  -4   0   4     2680.75     2550.95     98.88 o 
  -3   0   4     4621.53     4461.17     71.42 o 
  -2   0   4       11.25       12.94      1.74 o 
  -1   0   4      212.35      231.73      3.56 o 
   0   0   4    20825.90    20405.19    278.56 o 
   1   0   4     5955.52     5736.43     90.61 o 
   2   0   4        9.28        6.25      1.99 o 
   3   0   4     2432.11     2487.70     37.49 o 
   4   0   4     3240.80     3379.82     50.19 o 
   5   0   4       93.28       96.34      6.11 o 
   6   0   4       78.64       77.19      9.78 o 
   7   0   4      119.70      137.67      6.55 o 
   8   0   4        5.98        1.55      2.28 o 
   9   0   4        0.74       -0.72      2.36 o 
  10   0   4        2.58        1.60      2.49 o 
  11   0   4       34.35       39.45      5.57 o 
  12   0   4        3.39        0.16      3.85 o 
 -15   1   4       86.65       84.06      5.85 o 
 -14   1   4       36.67       40.22      4.16 o 
 -13   1   4       19.86       15.18      3.99 o 
 -12   1   4        2.86       -0.25      2.75 o 
 -11   1   4       40.07       36.99      4.21 o 
 -10   1   4      185.75      176.81      5.59 o 
  -9   1   4      489.81      463.31      8.85 o 
  -8   1   4       24.60       26.94      3.33 o 
  -7   1   4      480.76      511.28      8.22 o 
  -6   1   4      173.15      191.23      4.98 o 
  -4   1   4      917.39      901.16     10.64 o 
  -3   1   4        6.15        1.61      1.19 o 
  -2   1   4      567.43      595.22      6.97 o 
  -1   1   4      543.31      577.56      7.29 o 
   0   1   4      109.04      119.04      2.16 o 
   1   1   4      187.61      195.61      3.54 o 
   2   1   4     1699.82     1632.34     17.79 o 
   3   1   4     1793.01     1797.68     19.97 o 
   4   1   4      858.21      789.22     11.87 o 
   5   1   4        6.27        4.97      1.54 o 
   6   1   4      235.49      229.69      5.70 o 
   7   1   4      215.83      218.92      5.88 o 
   8   1   4        7.17        1.45      1.48 o 
   9   1   4        0.03       -1.92      1.92 o 
  10   1   4        0.51       -1.53      1.53 o 
  11   1   4      108.97      120.07      6.89 o 
  12   1   4        6.90        5.90      2.74 o 
 -15   2   4        0.62       -2.07      2.15 o 
 -14   2   4       31.73       35.04      3.97 o 
 -13   2   4        2.94        4.34      3.89 o 
 -12   2   4       40.29       45.23      3.92 o 
 -11   2   4       12.58       10.66      2.31 o 
 -10   2   4      174.69      201.39      6.06 o 
  -9   2   4       48.60       60.74      3.71 o 
  -8   2   4        0.13       -1.37      1.37 o 
  -7   2   4     1102.11     1116.06     14.45 o 
  -6   2   4     1116.60     1109.41     13.76 o 
  -5   2   4     2862.09     2936.32     30.47 o 
  -4   2   4      461.72      426.18     15.28 o 
  -3   2   4      681.45      724.72     10.47 o 
  -2   2   4      382.51      411.26      5.31 o 
  -1   2   4     2604.80     2843.81     25.84 o 
   0   2   4     1517.27     1621.07     18.59 o 
   1   2   4        9.69        7.31      0.92 o 
   2   2   4       59.77       55.85      3.14 o 
   3   2   4      188.08      201.58      8.63 o 
   4   2   4      397.87      409.98      7.46 o 
   5   2   4        0.05        0.15      1.02 o 
   6   2   4      387.06      374.77      8.36 o 
   7   2   4       66.02       62.51      3.68 o 
   8   2   4        0.00       -1.37      1.37 o 
   9   2   4       22.33       19.97      2.68 o 
  10   2   4      122.44      109.11      6.06 o 
  11   2   4        5.10        2.82      2.14 o 
  12   2   4        1.86       -1.53      6.58 o 
 -15   3   4        5.81        4.61      4.44 o 
 -14   3   4        1.85        2.05      2.32 o 
 -13   3   4        0.02       -1.97      1.99 o 
 -12   3   4       20.76       19.22      2.94 o 
 -11   3   4      301.45      291.08      7.71 o 
 -10   3   4      307.01      286.27      7.29 o 
  -9   3   4      609.39      632.47     10.93 o 
  -8   3   4      122.18      131.78      4.47 o 
  -7   3   4       94.55       83.51      3.48 o 
  -6   3   4      274.73      294.19      5.78 o 
  -5   3   4      178.48      171.77      4.54 o 
  -4   3   4     1010.00      998.86     11.19 o 
  -3   3   4       81.57       91.43      3.73 o 
  -2   3   4      485.87      518.86      8.21 o 
  -1   3   4      513.86      607.05      8.04 o 
   0   3   4      677.66      807.93     10.94 o 
   1   3   4       27.75       16.25      1.61 o 
   2   3   4      273.84      265.70      4.72 o 
   3   3   4      641.30      648.15     12.90 o 
   4   3   4      131.96      136.91      3.87 o 
   5   3   4      770.84      749.53     11.22 o 
   6   3   4       28.77       30.12      3.10 o 
   7   3   4        0.00       -1.06      1.31 o 
   8   3   4        9.19        6.87      2.07 o 
   9   3   4        7.27        7.10      2.23 o 
  10   3   4        0.78        1.00      1.97 o 
  11   3   4        0.08       -2.63      2.63 o 
 -14   4   4       48.17       43.30      5.23 o 
 -13   4   4       12.53        9.67      2.79 o 
 -12   4   4        2.00        2.55      2.14 o 
 -11   4   4      254.06      271.76      8.02 o 
 -10   4   4        3.66        5.28      2.01 o 
  -9   4   4       68.46       51.30      3.76 o 
  -8   4   4        0.75        2.85      1.87 o 
  -7   4   4       59.98       61.41      3.45 o 
  -6   4   4      731.69      788.47     16.18 o 
  -5   4   4     1008.28     1066.43     13.51 o 
  -4   4   4     1782.27     1836.22     23.01 o 
  -3   4   4        0.21        0.29      0.76 o 
  -2   4   4      120.30      148.21      3.39 o 
  -1   4   4       26.06       26.06      1.60 o 
   0   4   4     4158.17     4586.72     64.88 o 
   1   4   4      506.40      515.43     24.44 o 
   2   4   4      140.33      150.68      4.15 o 
   3   4   4      135.99      154.23      4.49 o 
   4   4   4     1678.58     1589.91     21.12 o 
   5   4   4      178.06      198.86      5.73 o 
   6   4   4       93.36      101.32      4.80 o 
   7   4   4       19.59       20.00      2.57 o 
   8   4   4        0.06       -0.83      1.46 o 
   9   4   4      242.94      254.57      9.41 o 
  10   4   4        2.57        0.64      2.69 o 
  11   4   4      144.49      144.17      8.78 o 
 -14   5   4       64.40       67.97      7.44 o 
 -13   5   4        0.08       -2.27      2.81 o 
 -12   5   4       63.62       63.65      5.73 o 
 -11   5   4       63.37       71.55      5.01 o 
 -10   5   4      471.82      430.46     10.11 o 
  -9   5   4      273.15      271.33      7.53 o 
  -8   5   4       10.54       13.30      2.41 o 
  -7   5   4      321.11      312.96      7.48 o 
  -6   5   4        1.19        5.41      1.59 o 
  -5   5   4      342.18      341.85      8.06 o 
  -4   5   4        5.00        2.96      1.12 o 
  -3   5   4      130.40      137.57      4.78 o 
  -2   5   4      501.75      518.11      8.68 o 
  -1   5   4      573.90      626.79      8.73 o 
   0   5   4       92.32       93.35      3.00 o 
   1   5   4       17.70       16.67      2.22 o 
   2   5   4       87.67       89.22      6.39 o 
   3   5   4        0.81        1.92      1.39 o 
   4   5   4     1184.65     1122.59     16.65 o 
   5   5   4        1.79        0.02      1.26 o 
   6   5   4        1.50        2.92      1.58 o 
   7   5   4        1.17        0.28      1.51 o 
   8   5   4       71.50       73.44      5.79 o 
   9   5   4       48.20       53.55      5.57 o 
  10   5   4       11.98        7.94      3.31 o 
  11   5   4       14.82       16.04      6.60 o 
 -13   6   4      113.03      130.56      9.74 o 
 -12   6   4       25.02       19.88      3.76 o 
 -11   6   4       17.44       19.17      3.61 o 
 -10   6   4       62.16       60.17      5.31 o 
  -9   6   4       64.26       57.32      4.23 o 
  -8   6   4       45.47       35.06      3.30 o 
  -7   6   4      377.36      371.57      8.57 o 
  -6   6   4     1041.00     1037.28     15.93 o 
  -5   6   4       68.02       67.54      4.54 o 
  -4   6   4        6.01        1.09      1.62 o 
  -3   6   4      842.82      842.17     20.50 o 
  -2   6   4      670.78      687.31     14.20 o 
  -1   6   4       50.63       63.55      2.85 o 
   0   6   4        0.07        1.05      0.98 o 
   1   6   4      199.49      228.50      6.29 o 
   2   6   4      270.26      296.04      7.58 o 
   3   6   4     2237.44     2170.36     27.82 o 
   4   6   4       66.90       71.38      4.16 o 
   5   6   4       55.35       57.02      3.98 o 
   6   6   4        3.61        4.71      2.31 o 
   7   6   4      128.20      116.68      7.15 o 
   8   6   4      379.55      436.61     19.45 o 
   9   6   4        8.55        8.10      3.16 o 
  10   6   4        9.76       13.39      7.71 o 
 -12   7   4       14.15       10.71      4.12 o 
 -11   7   4       12.05        7.69      3.17 o 
 -10   7   4       51.69       51.34      5.58 o 
  -9   7   4       52.33       66.91      5.51 o 
  -8   7   4       16.38       19.71      3.31 o 
  -7   7   4        1.55        2.12      2.35 o 
  -6   7   4       92.34      107.97      5.04 o 
  -5   7   4       46.68       49.89      4.62 o 
  -4   7   4        0.04       -1.40      1.40 o 
  -3   7   4       15.13       12.63      2.19 o 
  -2   7   4       34.18       36.85      3.73 o 
  -1   7   4       11.57       15.23      2.66 o 
   0   7   4      319.34      337.19      7.36 o 
   1   7   4       54.73       47.02      4.99 o 
   2   7   4        1.73        5.15      2.51 o 
   3   7   4       34.67       38.00      3.18 o 
   4   7   4      159.72      155.74      7.31 o 
   5   7   4        0.73        1.09      2.05 o 
   6   7   4       17.46       21.64      3.62 o 
   7   7   4        0.64       -0.88      4.56 o 
   8   7   4       10.98       10.14      3.29 o 
   9   7   4       25.78       26.15      4.37 o 
 -11   8   4        1.77       -4.51      6.81 o 
 -10   8   4       37.51       33.89      4.84 o 
  -9   8   4        5.13        3.68      2.77 o 
  -8   8   4        5.44        5.91      2.56 o 
  -7   8   4       43.07       37.87      4.59 o 
  -6   8   4        2.92        1.67      2.26 o 
  -5   8   4        1.08       -1.55      1.55 o 
  -4   8   4       42.28       36.24      3.65 o 
  -3   8   4      111.16      124.70      6.86 o 
  -2   8   4      113.87      104.75      7.26 o 
  -1   8   4       44.11       43.02      6.01 o 
   0   8   4      146.65      143.91      6.85 o 
   1   8   4       72.85       73.50      5.40 o 
   2   8   4      617.42      623.19     19.32 o 
   3   8   4      173.45      165.32      7.85 o 
   4   8   4      155.02      159.70      8.73 o 
   5   8   4        1.64        0.54      2.48 o 
   6   8   4        1.18       -1.49      2.23 o 
   7   8   4      102.00      124.26      7.90 o 
   8   8   4        0.02       -1.27      2.51 o 
 -10   9   4        3.81        5.14      3.19 o 
  -9   9   4        6.75       14.97      3.71 o 
  -8   9   4       25.39       28.18      4.48 o 
  -7   9   4       66.68       68.96      6.48 o 
  -6   9   4       47.20       55.43      4.78 o 
  -5   9   4       10.56       17.38      3.07 o 
  -4   9   4        0.76        1.00      2.01 o 
  -3   9   4        1.71        2.38      2.14 o 
  -2   9   4        2.62        5.69      2.43 o 
  -1   9   4       47.62       33.22      5.40 o 
   0   9   4       33.90       36.49      8.00 o 
   1   9   4       75.94       67.83      7.16 o 
   2   9   4       43.94       35.21      6.22 o 
   3   9   4       14.91       23.21      4.02 o 
   4   9   4       39.65       31.43      4.63 o 
   5   9   4       51.60       46.01      5.71 o 
   6   9   4       45.89       46.95     10.39 o 
  -8  10   4        0.34        3.28      2.50 o 
  -7  10   4       33.83       34.47      4.96 o 
  -6  10   4       12.33        8.13      2.76 o 
  -5  10   4       97.12      100.63      6.67 o 
  -4  10   4        4.32        4.08      3.46 o 
  -3  10   4        9.30        9.17      3.90 o 
  -2  10   4        1.14       -0.19      2.88 o 
  -1  10   4       38.97       35.54      8.73 o 
   0  10   4       29.17       28.95      8.54 o 
   1  10   4       33.86       37.43      9.20 o 
   2  10   4       24.55       18.40      7.45 o 
   3  10   4       13.31       10.39      5.51 o 
   4  10   4       10.12        4.84      3.10 o 
  -4  11   4       85.38       88.76      9.44 o 
  -3  11   4       79.84       74.39      8.58 o 
  -2  11   4       20.61        3.93      5.40 o 
  -1  11   4      138.63      149.15     17.08 o 
   0  11   4       90.13       89.73     13.41 o 
   1  11   4       43.56       67.80     12.29 o 
 -15   1   5       44.23       55.05      5.68 o 
 -14   1   5       54.77       57.51      4.64 o 
 -13   1   5       66.71       73.45      4.90 o 
 -12   1   5        2.49       -2.48      2.48 o 
 -11   1   5        5.08        2.10      1.76 o 
 -10   1   5     1018.68      967.42     14.54 o 
  -9   1   5      325.29      318.38     10.59 o 
  -8   1   5      323.87      343.16      7.98 o 
  -7   1   5      606.29      653.63     11.28 o 
  -6   1   5      392.67      365.81      8.32 o 
  -5   1   5       11.26        4.09      1.58 o 
  -4   1   5     3735.03     3768.26     35.13 o 
  -3   1   5      727.06      690.48      9.17 o 
  -2   1   5      584.63      637.10      7.68 o 
  -1   1   5      231.38      219.16      3.66 o 
   0   1   5      156.35      134.36      3.16 o 
   1   1   5      337.32      396.28      5.96 o 
   2   1   5      296.94      314.75      5.20 o 
   3   1   5     2042.65     2066.57     22.78 o 
   4   1   5       37.71       37.12      2.57 o 
   5   1   5      291.45      289.02      6.74 o 
   6   1   5        0.02        0.46      1.33 o 
   7   1   5      111.61      101.88      4.54 o 
   8   1   5      121.02      129.98      5.22 o 
   9   1   5       26.49       31.73      5.13 o 
  10   1   5        2.15        2.51      2.02 o 
  11   1   5        0.19       -1.66      1.66 o 
 -15   2   5       15.80       10.72      3.23 o 
 -14   2   5        2.89       -0.22      2.11 o 
 -13   2   5        1.71        3.77      2.15 o 
 -12   2   5       38.88       43.68      3.88 o 
 -11   2   5      136.53      131.20      5.39 o 
 -10   2   5      249.61      252.45      6.66 o 
  -9   2   5       40.67       43.81      5.58 o 
  -8   2   5      716.46      702.46     12.61 o 
  -7   2   5      244.14      227.88      6.53 o 
  -6   2   5       33.63       23.83      2.52 o 
  -5   2   5      905.66      956.94     14.39 o 
  -4   2   5     2552.64     2497.28     69.78 o 
  -3   2   5      132.51      136.47      3.57 o 
  -2   2   5     1454.32     1450.40     17.06 o 
  -1   2   5     1505.63     1626.43     16.56 o 
   0   2   5      271.10      310.34      4.87 o 
   1   2   5      282.73      281.48      4.53 o 
   2   2   5        0.14        0.09      0.89 o 
   3   2   5      200.30      251.60      6.53 o 
   4   2   5       99.15       87.98      3.94 o 
   5   2   5       42.38       46.61      2.91 o 
   6   2   5       47.25       49.11      3.18 o 
   7   2   5       73.02       77.85      4.15 o 
   8   2   5      185.03      180.73      5.84 o 
   9   2   5       12.63       13.69      2.42 o 
  10   2   5       17.29       17.40      3.03 o 
  11   2   5       63.58       75.13      6.37 o 
 -15   3   5       37.93       49.86     10.03 o 
 -14   3   5       24.65       34.27      4.54 o 
 -13   3   5        7.51        4.86      3.21 o 
 -12   3   5      253.17      256.78      7.57 o 
 -11   3   5      166.29      173.43      5.95 o 
 -10   3   5      795.51      779.30     12.80 o 
  -9   3   5       76.02       68.03      3.90 o 
  -8   3   5       47.27       53.25      3.25 o 
  -7   3   5       50.02       49.85      2.83 o 
  -6   3   5     1370.42     1488.21     16.38 o 
  -5   3   5       96.41      111.46      3.59 o 
  -4   3   5       65.98       70.34      4.43 o 
  -3   3   5       45.06       43.26      2.39 o 
  -2   3   5      922.84      922.24     10.02 o 
  -1   3   5        0.28       -0.38      0.49 o 
   0   3   5      345.40      363.28      5.32 o 
   1   3   5      122.15      103.45      2.82 o 
   2   3   5     1309.69     1323.78     15.55 o 
   3   3   5      198.89      225.75      5.92 o 
   4   3   5      170.54      172.15      4.58 o 
   5   3   5      260.99      236.65      5.69 o 
   6   3   5      153.16      151.20      4.78 o 
   7   3   5        7.59        6.46      1.89 o 
   8   3   5       11.12        6.32      1.86 o 
   9   3   5        3.95        2.82      2.55 o 
  10   3   5       63.36       76.14      6.34 o 
  11   3   5       15.97       13.98      5.04 o 
 -15   4   5      154.45      156.22     12.70 o 
 -14   4   5        6.93        3.81      2.89 o 
 -13   4   5       39.65       38.04      4.76 o 
 -12   4   5      138.62      139.43      7.03 o 
 -11   4   5      324.03      304.46      8.38 o 
 -10   4   5       34.12       27.93      3.16 o 
  -9   4   5       60.51       54.04      3.62 o 
  -8   4   5      167.57      166.85      5.10 o 
  -7   4   5       67.91       64.25      3.39 o 
  -6   4   5      374.33      393.88      6.52 o 
  -5   4   5       57.07       66.37      2.76 o 
  -4   4   5       89.54       93.58      3.27 o 
  -3   4   5        6.75        4.38      1.59 o 
  -1   4   5     3885.84     4191.37     45.92 o 
   0   4   5     2330.34     2519.48     38.73 o 
   1   4   5     2393.84     2550.55     33.10 o 
   2   4   5        5.58        7.73      1.40 o 
   3   4   5      709.76      644.20     11.54 o 
   4   4   5     2412.89     2404.77     29.81 o 
   5   4   5      326.64      326.37      7.63 o 
   6   4   5      400.62      418.43      9.25 o 
   7   4   5       28.59       24.69      2.81 o 
   8   4   5        0.07        0.04      2.35 o 
   9   4   5       73.82       83.19      6.38 o 
  10   4   5      151.42      143.94      8.56 o 
  11   4   5       29.31       14.81      5.25 o 
 -14   5   5       48.53       52.44      6.09 o 
 -13   5   5       13.03       11.80      3.31 o 
 -12   5   5      124.18      131.89      9.98 o 
 -11   5   5      332.06      310.64     10.18 o 
 -10   5   5       82.07       81.88      5.88 o 
  -9   5   5       76.01       70.64      4.33 o 
  -8   5   5      291.46      267.37     11.58 o 
  -7   5   5      396.29      379.37      8.53 o 
  -6   5   5      346.19      346.60      9.44 o 
  -5   5   5       41.46       40.22      2.67 o 
  -4   5   5     1253.11     1263.67     19.32 o 
  -3   5   5        0.00       -0.05      0.88 o 
  -2   5   5      141.11      155.41      4.24 o 
  -1   5   5     1348.42     1408.78     19.57 o 
   0   5   5       25.11       26.49      2.15 o 
   1   5   5      126.83      112.93      4.62 o 
   2   5   5       54.72       49.14      2.99 o 
   3   5   5      319.83      308.88      7.02 o 
   4   5   5      525.97      522.43     10.06 o 
   5   5   5      355.55      339.86      8.09 o 
   6   5   5      232.40      245.25      8.45 o 
   7   5   5       19.40       15.87      3.24 o 
   8   5   5        0.05        2.95      2.43 o 
   9   5   5       38.83       54.17      5.45 o 
  10   5   5        0.95        0.26      2.47 o 
 -13   6   5       77.01       73.52      8.45 o 
 -12   6   5       11.32        7.15      4.25 o 
 -11   6   5        1.45       -1.13      2.10 o 
 -10   6   5       27.98       38.62      4.36 o 
  -9   6   5      397.31      348.83     10.28 o 
  -8   6   5       30.53       27.22      3.01 o 
  -7   6   5       48.76       49.48      3.55 o 
  -6   6   5      202.58      182.56      5.76 o 
  -5   6   5      916.22      914.52     16.21 o 
  -4   6   5      148.90      163.29      5.78 o 
  -3   6   5      185.10      213.01      6.50 o 
  -2   6   5      382.03      419.79      8.87 o 
  -1   6   5        0.21        1.02      0.95 o 
   0   6   5      250.95      254.44      5.36 o 
   1   6   5      994.53     1040.98     14.86 o 
   2   6   5     1405.48     1487.71     22.69 o 
   3   6   5     1057.51     1034.38     15.90 o 
   4   6   5       12.60       11.12      2.49 o 
   5   6   5       54.19       57.52      4.85 o 
   6   6   5       78.74       91.63      6.23 o 
   7   6   5       34.80       37.88      4.44 o 
   8   6   5      193.32      208.13      8.86 o 
   9   6   5        0.03       -2.34      2.34 o 
 -12   7   5        1.55       -0.14      2.58 o 
 -11   7   5        0.26        4.19      2.75 o 
 -10   7   5       72.88       66.14      5.66 o 
  -9   7   5      132.77      119.51      7.16 o 
  -8   7   5      217.83      217.08      8.00 o 
  -7   7   5       36.76       32.53      4.24 o 
  -6   7   5       13.33       14.32      2.86 o 
  -5   7   5        0.08        0.59      1.85 o 
  -4   7   5        6.44        5.14      1.80 o 
  -3   7   5        0.16       -0.18      1.68 o 
  -2   7   5      115.27      115.46      6.03 o 
  -1   7   5      138.04      143.35      4.59 o 
   0   7   5       10.33       18.78      2.88 o 
   1   7   5       25.05       25.87      3.79 o 
   2   7   5       19.70       21.58      3.39 o 
   3   7   5        0.31        0.99      1.71 o 
   4   7   5        0.04        0.62      1.91 o 
   5   7   5       58.12       69.45      6.02 o 
   6   7   5       35.67       38.80      4.65 o 
   7   7   5        6.10        3.86      2.73 o 
   8   7   5        0.00       -0.43      2.33 o 
 -11   8   5        6.18        9.79      3.43 o 
 -10   8   5       22.26       23.06      4.20 o 
  -9   8   5       17.13       13.52      3.41 o 
  -8   8   5        7.07        4.50      2.57 o 
  -7   8   5       26.09       33.70      4.46 o 
  -6   8   5       11.62       14.40      3.16 o 
  -5   8   5       21.95       21.62      2.95 o 
  -4   8   5       62.87       64.61      4.84 o 
  -3   8   5       29.69       26.13      4.46 o 
  -2   8   5       57.31       51.02      4.67 o 
  -1   8   5      195.61      187.26     10.01 o 
   0   8   5       79.06       75.24      7.01 o 
   1   8   5        8.67       -0.40      2.41 o 
   2   8   5       54.40       47.82      6.12 o 
   3   8   5        3.11        0.56      2.32 o 
   4   8   5       21.45       22.37      3.49 o 
   5   8   5      119.73      125.80      7.59 o 
   6   8   5       42.50       36.84      4.63 o 
   7   8   5       20.19       17.00      3.65 o 
 -10   9   5       36.17       29.46      5.54 o 
  -9   9   5        1.20       -1.82      2.48 o 
  -8   9   5        8.84       18.36      5.35 o 
  -7   9   5      159.75      193.80      9.11 o 
  -6   9   5      101.65      114.86      6.84 o 
  -5   9   5        3.89        1.54      1.97 o 
  -4   9   5       80.15      102.21      7.07 o 
  -3   9   5        4.04        5.79      3.25 o 
  -2   9   5       30.84       30.28      5.24 o 
  -1   9   5       27.95       31.52      5.56 o 
   0   9   5       57.43       35.10      8.01 o 
   1   9   5        1.14        1.33      2.28 o 
   2   9   5       31.16       29.21      4.89 o 
   3   9   5        2.83       -0.20      2.25 o 
   4   9   5       67.95       66.74      6.42 o 
   5   9   5       89.06       88.67      7.55 o 
   6   9   5        8.03       10.23      5.28 o 
  -8  10   5       14.74       10.95      3.45 o 
  -7  10   5       24.99       19.10      4.17 o 
  -6  10   5       19.42       22.49      4.04 o 
  -5  10   5       77.45       99.82     17.51 o 
  -4  10   5       45.64       45.68      6.68 o 
  -3  10   5        6.69        6.30      3.64 o 
  -2  10   5        4.63        3.77      3.57 o 
  -1  10   5       27.18       31.39      8.40 o 
   0  10   5       29.45       23.90      7.96 o 
   1  10   5        6.45        3.19      5.15 o 
   2  10   5       50.55       45.56     10.01 o 
   3  10   5       24.31       21.94      5.50 o 
   4  10   5       36.33       33.91      6.57 o 
  -4  11   5        7.42        5.50      3.62 o 
  -3  11   5        0.26        5.26      3.92 o 
  -2  11   5        7.37        4.39      5.76 o 
  -1  11   5        2.38        4.45      5.49 o 
   0  11   5      145.38      139.48     16.79 o 
 -16   0   6        3.11       -3.77      7.90 o 
 -15   0   6       88.89       86.30      8.11 o 
 -14   0   6       43.54       32.72      5.23 o 
 -13   0   6       59.96       63.03      8.32 o 
 -12   0   6      161.18      177.06      8.70 o 
 -11   0   6       23.31       21.57      3.69 o 
 -10   0   6      297.61      271.99     11.45 o 
  -9   0   6      179.69      193.14     10.94 o 
  -8   0   6      400.11      416.15     10.35 o 
  -7   0   6       37.78       23.02      2.59 o 
  -6   0   6      289.18      244.86      6.99 o 
  -5   0   6      587.46      615.53     13.70 o 
  -4   0   6      260.45      312.78      9.54 o 
  -2   0   6      264.60      206.10      5.35 o 
  -1   0   6      552.72      621.56     10.50 o 
   0   0   6      523.12      484.27     10.17 o 
   1   0   6      663.33      754.33     15.57 o 
   2   0   6     3528.37     3687.17     53.35 o 
   3   0   6     2690.57     2870.12     43.39 o 
   4   0   6      693.13      655.65     13.93 o 
   5   0   6       55.36       59.55      4.62 o 
   6   0   6      105.03      113.35      6.29 o 
   7   0   6      445.72      440.50     13.09 o 
   8   0   6        0.16        1.77      2.17 o 
   9   0   6      365.59      388.81     13.00 o 
  10   0   6       50.85       50.51      5.73 o 
  11   0   6        5.71       -0.20      2.82 o 
 -16   1   6        0.82       -0.20      2.36 o 
 -15   1   6       30.08       32.68      3.92 o 
 -14   1   6      561.88      613.31     12.75 o 
 -13   1   6       65.44       61.58      4.50 o 
 -12   1   6       17.29       19.49      2.78 o 
 -11   1   6      124.29      124.88      5.18 o 
 -10   1   6      679.07      633.90     12.19 o 
  -9   1   6      701.44      634.65     22.21 o 
  -8   1   6      569.29      527.05      9.02 o 
  -7   1   6     1706.34     1732.31     21.11 o 
  -6   1   6        1.06       -0.42      0.76 o 
  -5   1   6       42.17       55.21      1.92 o 
  -4   1   6     1108.48     1139.78     12.41 o 
  -3   1   6      181.10      188.83      3.43 o 
  -2   1   6     1073.14     1065.56     14.43 o 
  -1   1   6      210.76      211.48      4.05 o 
   0   1   6      328.48      318.91      4.87 o 
   1   1   6      395.44      471.94      7.05 o 
   2   1   6     1468.24     1448.32     16.60 o 
   3   1   6        4.56        7.05      1.25 o 
   4   1   6       42.32       44.82      3.70 o 
   5   1   6      488.39      502.93      8.78 o 
   6   1   6      915.33      915.23     13.64 o 
   7   1   6      146.53      154.50      5.14 o 
   8   1   6      159.19      154.99      5.72 o 
   9   1   6       20.26       19.76      2.78 o 
  10   1   6        1.11       -0.14      1.76 o 
  11   1   6       17.77       11.09      4.17 o 
 -16   2   6        9.93        3.97      6.73 o 
 -15   2   6       29.07       28.66      3.81 o 
 -14   2   6        5.15        0.29      2.19 o 
 -13   2   6        7.07        7.51      2.44 o 
 -12   2   6       23.37       20.05      2.89 o 
 -11   2   6      463.78      458.07      9.47 o 
 -10   2   6      251.85      244.68      6.45 o 
  -9   2   6      142.01      142.25      4.59 o 
  -8   2   6      488.74      498.85      9.36 o 
  -7   2   6      231.53      267.32      6.17 o 
  -6   2   6     1113.31     1174.07     13.15 o 
  -5   2   6     1109.42     1111.92     14.71 o 
  -4   2   6     2723.21     2990.64     30.26 o 
  -3   2   6     2392.71     2565.20     33.93 o 
  -2   2   6      321.80      321.19      5.13 o 
  -1   2   6      501.19      514.60      6.00 o 
   0   2   6      878.53      972.36     11.19 o 
   1   2   6      203.17      195.22      3.73 o 
   2   2   6      225.47      245.73      5.31 o 
   3   2   6       16.43       18.26      1.96 o 
   4   2   6      528.36      499.00      9.80 o 
   5   2   6      331.34      329.11      7.01 o 
   6   2   6        0.98       -0.29      1.40 o 
   7   2   6        1.70       -1.31      1.31 o 
   8   2   6       15.13       22.88      2.72 o 
   9   2   6       98.43      107.56      7.02 o 
  10   2   6        0.11        0.63      2.64 o 
  11   2   6        0.61       -2.54      5.38 o 
 -15   3   6       22.63       22.79      7.32 o 
 -14   3   6       33.34       31.97      4.64 o 
 -13   3   6       46.66       44.01      5.07 o 
 -12   3   6      155.06      146.76      5.87 o 
 -11   3   6      503.39      476.66     13.63 o 
 -10   3   6       35.97       35.55      3.08 o 
  -9   3   6        3.22        2.38      1.85 o 
  -8   3   6      140.72      143.70      5.42 o 
  -7   3   6       82.86       80.98      4.24 o 
  -6   3   6      189.61      233.51      4.86 o 
  -5   3   6       33.72       29.21      1.79 o 
  -4   3   6       69.12       60.72      3.51 o 
  -3   3   6      131.42      115.94      3.11 o 
  -2   3   6      275.41      314.32      4.71 o 
  -1   3   6     2619.86     2891.38     26.88 o 
   0   3   6      355.44      425.01      6.10 o 
   1   3   6      912.22      939.48     11.59 o 
   2   3   6      454.88      425.07      8.29 o 
   3   3   6       19.54       27.07      2.20 o 
   4   3   6      742.66      707.37     10.67 o 
   5   3   6      838.32      832.32     12.46 o 
   6   3   6      303.12      307.24      7.70 o 
   7   3   6       32.26       31.12      3.14 o 
   8   3   6        0.93        1.19      2.24 o 
   9   3   6       13.36        4.39      2.61 o 
  10   3   6       56.33       65.84      6.07 o 
 -15   4   6       90.85      106.32      7.81 o 
 -14   4   6        7.80        3.43      3.01 o 
 -13   4   6        6.26        3.07      2.58 o 
 -12   4   6       60.19       65.72      5.59 o 
 -11   4   6        0.03       -1.48      1.48 o 
 -10   4   6       10.69        8.00      1.94 o 
  -9   4   6       51.49       58.17      3.60 o 
  -8   4   6      128.24      121.74      4.66 o 
  -7   4   6      402.83      419.55      9.76 o 
  -6   4   6       45.23       58.76      4.39 o 
  -5   4   6      219.51      247.25      5.20 o 
  -4   4   6      218.56      233.02      5.93 o 
  -3   4   6       63.40       57.60      3.70 o 
  -2   4   6      465.91      479.30      8.31 o 
  -1   4   6        9.60       12.90      1.01 o 
   0   4   6     1912.43     2130.56     21.41 o 
   1   4   6       65.08       46.87      2.85 o 
   2   4   6      349.92      362.13     10.43 o 
   3   4   6      495.59      438.46      8.40 o 
   4   4   6      370.42      352.70      7.73 o 
   5   4   6        2.38        3.04      1.46 o 
   6   4   6       37.25       40.27      4.04 o 
   7   4   6        3.33        0.05      2.01 o 
   8   4   6      409.45      423.97     18.85 o 
   9   4   6      201.38      224.94      9.23 o 
  10   4   6       56.23       66.25      5.97 o 
 -14   5   6       97.15       99.65      7.54 o 
 -13   5   6        5.44       -1.25      2.96 o 
 -12   5   6       13.98       13.66      5.96 o 
 -11   5   6       65.17       61.27      5.30 o 
 -10   5   6       75.37       75.91      8.02 o 
  -9   5   6       73.87       80.77      4.58 o 
  -8   5   6      206.51      197.89      5.96 o 
  -7   5   6      330.11      340.97      8.36 o 
  -6   5   6        0.00        0.86      1.05 o 
  -5   5   6        0.09        0.37      0.94 o 
  -4   5   6       15.82       14.71      2.52 o 
  -2   5   6       34.14       29.44      2.53 o 
  -1   5   6      294.47      334.96      6.73 o 
   0   5   6       23.47       33.59      2.37 o 
   1   5   6      116.03      103.06      7.29 o 
   2   5   6        1.32        1.22      1.10 o 
   3   5   6       23.41       33.16      3.14 o 
   4   5   6        8.48        1.88      2.91 o 
   5   5   6       96.78      107.84      6.30 o 
   6   5   6       75.26       76.02      5.62 o 
   7   5   6       13.03        7.16      2.86 o 
   8   5   6        6.29        6.15      2.94 o 
   9   5   6        0.16       -0.06      2.60 o 
  10   5   6       17.83       10.69      5.58 o 
 -14   6   6      489.98      521.07     17.58 o 
 -13   6   6       27.58       18.73      3.99 o 
 -12   6   6        8.24        8.37      3.00 o 
 -11   6   6        6.49        1.87      2.46 o 
 -10   6   6      179.58      156.85      7.73 o 
  -9   6   6      276.92      263.50      8.83 o 
  -8   6   6      362.39      368.32     13.00 o 
  -7   6   6      680.74      663.30     13.84 o 
  -6   6   6       36.96       35.37      2.91 o 
  -5   6   6     1759.18     1712.16     25.70 o 
  -4   6   6       39.97       34.66      4.52 o 
  -3   6   6      152.28      138.60      7.21 o 
  -2   6   6        8.27        9.03      1.56 o 
  -1   6   6      252.17      264.71      5.41 o 
   0   6   6      763.32      795.74     11.14 o 
   1   6   6     2155.57     2264.38     33.09 o 
   2   6   6       14.66       16.99      2.63 o 
   3   6   6       74.41       72.00      4.98 o 
   4   6   6       15.17       16.21      2.83 o 
   5   6   6      408.68      405.92     11.28 o 
   6   6   6       56.03       59.67      5.23 o 
   7   6   6       22.06       26.17      4.07 o 
   8   6   6        0.00       -0.42      2.47 o 
   9   6   6       38.00       24.98      9.42 o 
 -13   7   6       44.00       39.03      6.29 o 
 -12   7   6        2.00        2.09      3.61 o 
 -11   7   6       33.05       23.11      4.04 o 
 -10   7   6        5.01        3.71      2.40 o 
  -9   7   6        0.97       -0.69      2.38 o 
  -8   7   6       76.42       72.82      5.42 o 
  -7   7   6      183.18      198.97      8.11 o 
  -6   7   6       56.72       47.92      4.66 o 
  -5   7   6       55.02       46.14      4.36 o 
  -4   7   6       83.04       78.53      4.79 o 
  -3   7   6       37.01       34.11      5.62 o 
  -2   7   6        1.88       -1.16      1.50 o 
  -1   7   6       12.45       13.81      2.13 o 
   0   7   6        0.53        0.82      1.56 o 
   1   7   6       11.06        5.00      2.19 o 
   2   7   6       34.83       39.22      5.99 o 
   3   7   6        0.75       -1.65      1.65 o 
   4   7   6        1.63       -1.26      1.93 o 
   5   7   6      105.66       97.72      6.50 o 
   6   7   6       87.90       85.13      6.37 o 
   7   7   6       14.17       16.40      3.69 o 
   8   7   6        4.26        7.25      3.08 o 
 -12   8   6        0.60       -1.33      2.88 o 
 -11   8   6        0.01       -1.34      2.39 o 
 -10   8   6        0.69        2.83      2.87 o 
  -9   8   6       48.38       37.51      4.78 o 
  -8   8   6      271.11      270.36     10.38 o 
  -7   8   6        9.38        7.12      2.83 o 
  -6   8   6        7.61        9.51      2.69 o 
  -5   8   6      232.13      255.82     12.49 o 
  -4   8   6        8.30        8.80      2.59 o 
  -3   8   6      208.20      232.39     11.06 o 
  -2   8   6       24.19       23.76      4.83 o 
  -1   8   6        0.00        3.81      1.82 o 
   0   8   6      118.43      118.31      7.84 o 
   1   8   6      150.64      171.91      9.37 o 
   2   8   6      138.45      151.03     10.85 o 
   3   8   6      193.09      196.68      8.34 o 
   4   8   6        1.03        0.00      2.01 o 
   5   8   6        2.77       -0.30      2.17 o 
   6   8   6        0.70       -0.39      2.54 o 
   7   8   6       29.53       39.92      5.58 o 
 -10   9   6       14.85       14.19      4.37 o 
  -9   9   6        0.64        1.72      6.75 o 
  -8   9   6        1.44        2.26      2.67 o 
  -7   9   6       93.85       88.34      6.20 o 
  -6   9   6      198.84      217.02      8.10 o 
  -5   9   6        0.00        2.79      2.51 o 
  -4   9   6        0.88        0.19      3.76 o 
  -3   9   6        8.20        4.32      3.08 o 
  -2   9   6       17.57       10.24      3.83 o 
  -1   9   6       76.89       65.44      9.54 o 
   0   9   6        1.38        1.98      4.65 o 
   1   9   6        0.39        7.82      5.05 o 
   2   9   6        1.85        3.07      8.33 o 
   3   9   6       24.43       26.92      9.20 o 
   4   9   6        0.83        0.66      2.54 o 
   5   9   6       14.73       13.21      5.05 o 
  -8  10   6       54.41       66.10      8.05 o 
  -7  10   6       12.67        7.13      3.10 o 
  -6  10   6       42.93       50.74      7.12 o 
  -5  10   6       91.04      126.41     10.86 o 
  -4  10   6       11.45       19.18      4.95 o 
  -3  10   6       25.92       36.40     12.43 o 
  -2  10   6        4.69        4.09      3.51 o 
  -1  10   6       80.89       96.35     13.45 o 
   0  10   6       36.72       29.19      8.30 o 
   1  10   6        2.34        4.41      5.51 o 
   2  10   6       36.22       34.88      6.45 o 
   3  10   6       14.99       11.21      4.73 o 
  -4  11   6        0.29       -0.12      3.01 o 
  -3  11   6        6.57        6.88      3.57 o 
  -2  11   6      136.09      111.83     15.14 o 
  -1  11   6        0.50       -0.29      4.69 o 
 -16   1   7       94.52       94.87      7.85 o 
 -15   1   7       10.34        7.76      4.02 o 
 -14   1   7        1.07       -1.14      2.41 o 
 -13   1   7        8.70        8.14      3.08 o 
 -12   1   7       21.68       20.54      2.68 o 
 -11   1   7      966.47      913.72     14.18 o 
 -10   1   7      247.12      257.92      6.87 o 
  -9   1   7      104.75       79.90      3.75 o 
  -8   1   7       72.74       72.32      3.24 o 
  -7   1   7      151.35      173.21      6.00 o 
  -6   1   7     2986.41     3213.32     29.42 o 
  -5   1   7       45.29       58.32      1.69 o 
  -4   1   7        1.18        0.42      0.53 o 
  -3   1   7     1138.38     1245.54     14.40 o 
  -2   1   7     4825.39     5048.86     70.48 o 
  -1   1   7      175.92      178.41      2.97 o 
   0   1   7     1525.29     1641.34     33.08 o 
   1   1   7      501.04      497.82      7.06 o 
   2   1   7       17.83       14.62      1.43 o 
   3   1   7      900.06      863.48     11.70 o 
   4   1   7      340.57      356.56      8.64 o 
   5   1   7     2279.72     2257.19     26.56 o 
   6   1   7      161.95      166.30      5.14 o 
   7   1   7       58.21       55.77      3.80 o 
   8   1   7      165.16      172.30      5.97 o 
   9   1   7       40.77       36.79      3.95 o 
  10   1   7       48.01       48.68      4.71 o 
 -16   2   7       41.94       47.30      7.90 o 
 -15   2   7      225.85      239.56      9.30 o 
 -14   2   7      166.74      166.58      6.76 o 
 -13   2   7       60.55       52.82      4.19 o 
 -12   2   7        0.21        2.19      1.61 o 
 -11   2   7      322.58      312.72      7.54 o 
 -10   2   7       36.71       38.71      3.04 o 
  -9   2   7        4.47        0.86      1.89 o 
  -8   2   7        8.84        5.66      1.78 o 
  -7   2   7      426.33      476.73      7.06 o 
  -6   2   7      180.35      202.02      3.82 o 
  -5   2   7      251.70      281.14      5.07 o 
  -4   2   7      621.14      703.76      9.74 o 
  -3   2   7      295.71      356.59      4.84 o 
  -2   2   7       24.57       36.82      2.56 o 
  -1   2   7      251.96      296.60      5.26 o 
   0   2   7      945.14      966.44     18.85 o 
   1   2   7       95.28      100.98      2.70 o 
   2   2   7      284.35      274.38      7.65 o 
   3   2   7       10.04        2.12      1.48 o 
   4   2   7     3283.29     3216.03     35.15 o 
   5   2   7       49.90       44.89      2.96 o 
   6   2   7        0.14       -1.40      1.40 o 
   7   2   7      389.26      391.15      8.55 o 
   8   2   7       51.70       47.27      5.70 o 
   9   2   7      247.17      277.29     12.61 o 
  10   2   7      109.61      127.79     23.38 o 
 -16   3   7       56.35       58.05     19.56 o 
 -15   3   7        5.21        2.51      2.96 o 
 -14   3   7        0.22       -2.25      2.25 o 
 -13   3   7        3.28        3.06      2.30 o 
 -12   3   7       22.19       26.49      3.71 o 
 -11   3   7      737.25      731.79     12.51 o 
 -10   3   7        0.24       -1.06      1.22 o 
  -9   3   7      346.92      339.14      7.16 o 
  -8   3   7       39.58       35.89      5.15 o 
  -7   3   7      510.83      531.61      9.75 o 
  -6   3   7      158.86      169.22      4.49 o 
  -5   3   7      357.09      392.11      6.02 o 
  -4   3   7        2.92       10.62      1.50 o 
  -3   3   7      604.08      630.64      8.04 o 
  -2   3   7       69.79       82.05      2.01 o 
  -1   3   7      286.00      336.53      4.45 o 
   0   3   7      515.23      592.65      8.61 o 
   1   3   7      111.96       98.09      2.75 o 
   2   3   7      595.31      580.11      9.34 o 
   3   3   7       28.86       24.87      2.00 o 
   4   3   7      104.19       86.09      3.92 o 
   5   3   7       96.91      108.98      4.59 o 
   6   3   7        8.76        6.68      2.37 o 
   7   3   7        2.75        2.09      2.18 o 
   8   3   7        1.84        0.00      2.37 o 
   9   3   7       74.91       76.46      7.19 o 
  10   3   7       13.95       13.07      4.09 o 
 -15   4   7        0.59       -2.66      6.10 o 
 -14   4   7       71.40       75.60      8.32 o 
 -13   4   7       16.31       17.48      3.64 o 
 -12   4   7      145.20      145.94      7.61 o 
 -11   4   7       49.87       56.24      4.92 o 
 -10   4   7        0.02       -0.04      1.38 o 
  -9   4   7      235.25      232.07      7.32 o 
  -8   4   7      402.04      406.00      7.73 o 
  -7   4   7      314.71      329.34      6.51 o 
  -6   4   7      117.69      119.79      4.85 o 
  -5   4   7      283.35      267.43      5.50 o 
  -4   4   7       20.91       23.97      1.99 o 
  -3   4   7      177.50      157.72      3.78 o 
  -2   4   7      718.81      818.15     10.27 o 
  -1   4   7       13.20        9.75      0.91 o 
   0   4   7        1.22        2.58      0.84 o 
   1   4   7       13.41       12.01      1.60 o 
   2   4   7       30.93       23.78      2.10 o 
   3   4   7     1024.14      980.64     14.71 o 
   4   4   7      252.12      251.87      7.84 o 
   5   4   7        0.61       -0.16      1.71 o 
   6   4   7        0.04        1.14      2.18 o 
   7   4   7       35.61       38.48      4.36 o 
   8   4   7      123.34      140.77      8.12 o 
   9   4   7        4.41        6.07      3.02 o 
  10   4   7        6.11        1.46      3.79 o 
 -15   5   7        2.26        2.08      8.72 o 
 -14   5   7       13.46       12.14      3.91 o 
 -13   5   7        4.27        4.83      2.85 o 
 -12   5   7       21.01       16.61      3.49 o 
 -11   5   7       25.04       19.46      3.49 o 
 -10   5   7        1.33        0.46      1.94 o 
  -9   5   7       74.79       79.19      6.35 o 
  -8   5   7      312.54      307.09      9.78 o 
  -7   5   7        8.94       10.74      1.66 o 
  -6   5   7      415.11      383.93      6.53 o 
  -5   5   7     2512.26     2383.85     35.41 o 
  -3   5   7       17.37       20.12      2.90 o 
  -2   5   7       66.08       54.10      3.37 o 
  -1   5   7       11.07        6.70      1.12 o 
   0   5   7       35.30       43.50      2.43 o 
   1   5   7      191.61      194.15      7.12 o 
   2   5   7        0.46        1.21      1.55 o 
   3   5   7      118.03      106.23      5.79 o 
   4   5   7        7.48        5.30      2.36 o 
   5   5   7       52.33       53.07      4.61 o 
   6   5   7        0.05        2.62      2.51 o 
   7   5   7       31.47       30.73      4.22 o 
   8   5   7       53.34       49.73      5.17 o 
   9   5   7       11.27       11.00      4.83 o 
 -14   6   7       23.82       17.75     10.62 o 
 -13   6   7        4.97        3.83      3.68 o 
 -12   6   7       69.50       66.15      5.97 o 
 -11   6   7       21.49       23.74      4.26 o 
 -10   6   7       12.68        6.00      2.63 o 
  -9   6   7       84.61       85.85      5.96 o 
  -8   6   7       80.66       77.92      5.30 o 
  -7   6   7      540.06      529.36     12.02 o 
  -6   6   7      128.10      124.37      5.65 o 
  -5   6   7       34.77       43.08      3.66 o 
  -4   6   7      256.33      263.16      7.66 o 
  -3   6   7      320.66      333.50     10.24 o 
  -2   6   7       12.41       15.42      1.78 o 
  -1   6   7       74.14       81.13      4.31 o 
   0   6   7      329.80      357.28     10.50 o 
   1   6   7      254.98      280.16      9.12 o 
   2   6   7      136.71      121.17      6.91 o 
   3   6   7       50.13       48.78      4.22 o 
   4   6   7        1.25        1.64      2.01 o 
   5   6   7        1.84        0.08      1.92 o 
   6   6   7      142.14      142.43      7.96 o 
   7   6   7       73.71       73.59      6.19 o 
   8   6   7       93.22       89.29      6.77 o 
 -13   7   7      154.30      159.61     10.79 o 
 -12   7   7       69.91       71.19      6.37 o 
 -11   7   7        5.04        4.00      4.05 o 
 -10   7   7        5.35        1.40      3.18 o 
  -9   7   7       15.79       20.63      3.40 o 
  -8   7   7        0.04       -0.33      1.91 o 
  -7   7   7       63.35       56.87      7.18 o 
  -6   7   7        8.70       12.70      2.72 o 
  -5   7   7      230.17      224.61      7.17 o 
  -4   7   7       54.25       56.08      4.63 o 
  -3   7   7        0.42        4.41      3.93 o 
  -2   7   7        1.53        0.57      1.34 o 
  -1   7   7      106.52      109.70      7.09 o 
   0   7   7       11.34       10.91      2.35 o 
   1   7   7      171.36      152.77      6.97 o 
   2   7   7      167.84      169.76      6.66 o 
   3   7   7       18.43       13.44      2.81 o 
   4   7   7        0.60       -0.38      1.98 o 
   5   7   7       47.61       42.20      5.72 o 
   6   7   7      132.12      139.70      8.26 o 
   7   7   7       12.15       11.12      5.08 o 
 -12   8   7        0.20       -1.22      2.87 o 
 -11   8   7       46.32       46.15      6.07 o 
 -10   8   7        1.86       -0.57      2.29 o 
  -9   8   7       98.54       88.45      7.14 o 
  -8   8   7       10.69        5.98      2.85 o 
  -7   8   7        5.91        5.42      3.57 o 
  -6   8   7      101.67       94.01      5.82 o 
  -5   8   7        5.17        3.13      2.30 o 
  -4   8   7      347.97      349.73     14.01 o 
  -3   8   7       65.80       63.45      6.92 o 
  -2   8   7        2.21       -0.07      2.44 o 
  -1   8   7       10.74       12.58      4.04 o 
   0   8   7       18.87        6.74      4.87 o 
   1   8   7      762.61      745.48     21.79 o 
   2   8   7      131.41      126.06      8.01 o 
   3   8   7        1.12       -0.12      1.84 o 
   4   8   7       31.56       31.07      4.08 o 
   5   8   7        0.44        0.38      2.30 o 
   6   8   7       70.29       66.04      5.88 o 
 -10   9   7       19.43       15.60      4.47 o 
  -9   9   7       19.36       22.51      5.33 o 
  -8   9   7       17.26       11.75      4.44 o 
  -7   9   7      103.51      113.29      8.19 o 
  -6   9   7       41.58       27.23      6.82 o 
  -5   9   7      157.57      170.34     10.94 o 
  -4   9   7       14.57       20.24      4.81 o 
  -3   9   7        9.00        9.28      4.00 o 
  -2   9   7      171.26      189.69     10.84 o 
  -1   9   7        1.43        1.35      4.74 o 
   0   9   7       22.38       24.62      7.18 o 
   1   9   7       64.25       52.49     10.35 o 
   2   9   7       14.66       21.21      6.93 o 
   3   9   7       16.81       24.45      8.75 o 
   4   9   7        0.69        3.75      5.89 o 
   5   9   7        2.57        1.79      4.87 o 
  -8  10   7        0.36        2.85      3.05 o 
  -7  10   7      105.75      111.39     10.78 o 
  -6  10   7        5.76        7.79      3.93 o 
  -5  10   7       19.44       25.04      7.37 o 
  -4  10   7       40.26       36.68      8.65 o 
  -3  10   7      169.56      186.82     13.16 o 
  -2  10   7       14.63       13.88      6.22 o 
  -1  10   7        6.85       10.37      5.62 o 
   0  10   7        2.65        6.43      5.72 o 
   1  10   7       21.41       16.01      7.55 o 
   2  10   7       59.95       65.55      8.46 o 
  -3  11   7       77.23       85.48      9.44 o 
 -16   0   8       36.71       51.62      6.77 o 
 -15   0   8       29.76       36.54      6.91 o 
 -14   0   8       19.24       19.88      4.40 o 
 -13   0   8      127.93      137.63      8.17 o 
 -12   0   8      158.91      178.38     10.11 o 
 -11   0   8     1356.58     1276.24     24.89 o 
 -10   0   8     1118.71     1069.08     21.18 o 
  -9   0   8      396.50      394.40     11.20 o 
  -8   0   8      988.24     1017.44     18.47 o 
  -7   0   8      432.32      410.59     10.27 o 
  -6   0   8     5206.25     5465.51     68.24 o 
  -5   0   8     1793.13     1922.22     32.86 o 
  -4   0   8     1505.64      756.37     26.45 o 
  -3   0   8       18.12       16.64      1.81 o 
  -2   0   8     1721.02     1910.02     23.60 o 
  -1   0   8      228.40      190.08      4.70 o 
   0   0   8     7431.39     7530.97    103.96 o 
   1   0   8        0.01        0.27      1.03 o 
   2   0   8      141.34      140.28      5.17 o 
   3   0   8        0.22       -0.08      1.76 o 
   4   0   8     1938.71     1950.98     32.78 o 
   5   0   8     1320.31     1251.22     23.92 o 
   6   0   8        3.02       -0.66      2.77 o 
   7   0   8       85.64       83.46      6.44 o 
   8   0   8       34.32       34.14      4.69 o 
   9   0   8       50.23       63.60      8.56 o 
  10   0   8      117.49      139.14     19.00 o 
 -16   1   8      446.00      482.78     15.76 o 
 -15   1   8       19.24       31.13      4.82 o 
 -14   1   8      135.40      154.27      6.55 o 
 -13   1   8      177.95      173.91      6.17 o 
 -12   1   8       23.89       26.56      2.94 o 
 -11   1   8     1778.12     1695.03     21.83 o 
 -10   1   8     3164.96     2934.79     33.08 o 
  -9   1   8      532.06      490.26      8.80 o 
  -8   1   8      284.15      296.14      6.00 o 
  -7   1   8      104.69      127.34      3.14 o 
  -6   1   8        1.46        4.72      0.98 o 
  -5   1   8     3445.75     3637.73     34.26 o 
  -4   1   8        3.51        1.86      0.70 o 
  -3   1   8      872.65      927.14     12.12 o 
  -2   1   8     2560.16     2692.49     36.52 o 
  -1   1   8      587.60      656.27      8.01 o 
   0   1   8      643.32      739.95      9.28 o 
   1   1   8      791.83      894.07     11.25 o 
   2   1   8       70.45       68.49      3.02 o 
   3   1   8       17.54       25.75      2.11 o 
   4   1   8      803.21      802.56     11.86 o 
   5   1   8      186.52      196.81      5.37 o 
   6   1   8        0.55        1.63      1.41 o 
   7   1   8      108.95      105.79      4.89 o 
   8   1   8      126.97      120.82      6.53 o 
   9   1   8        0.49       -1.91      1.91 o 
  10   1   8       57.34       46.37     12.63 o 
 -16   2   8        6.62        0.69      4.98 o 
 -15   2   8       34.60       34.67      6.20 o 
 -14   2   8       12.57        7.51      4.39 o 
 -13   2   8       59.87       63.71      5.05 o 
 -12   2   8      417.64      391.85      9.04 o 
 -11   2   8       35.18       39.28      3.19 o 
 -10   2   8       61.03       57.41      3.52 o 
  -9   2   8      109.85      115.82      3.94 o 
  -8   2   8      203.47      179.00      4.91 o 
  -7   2   8      694.33      670.95      8.77 o 
  -6   2   8     1480.89     1631.08     17.42 o 
  -5   2   8       14.09       17.23      1.45 o 
  -4   2   8       31.68       24.48      1.48 o 
  -3   2   8      347.54      394.49      5.92 o 
  -2   2   8     1632.02     1804.06     23.40 o 
  -1   2   8     1142.61     1230.55     17.18 o 
   0   2   8      378.83      374.74      5.64 o 
   1   2   8      292.39      298.96      5.54 o 
   2   2   8       14.11       10.34      1.42 o 
   3   2   8      661.27      631.78      9.71 o 
   4   2   8     1046.11      994.98     13.95 o 
   5   2   8       11.10       12.23      1.87 o 
   6   2   8      234.81      230.61      7.19 o 
   7   2   8      249.34      251.37      8.92 o 
   8   2   8       52.23       57.84      5.30 o 
   9   2   8       75.52       83.16      6.49 o 
  10   2   8        8.21        6.46      3.62 o 
 -16   3   8       55.11       65.94      6.47 o 
 -15   3   8        0.72       -3.41      3.41 o 
 -14   3   8       55.43       60.84      5.42 o 
 -13   3   8       73.05       66.78      5.57 o 
 -12   3   8       63.58       57.09      4.72 o 
 -11   3   8       14.62       15.31      2.27 o 
 -10   3   8      158.53      153.12      5.19 o 
  -9   3   8      482.10      437.83      8.13 o 
  -8   3   8       42.34       40.61      2.66 o 
  -7   3   8        0.05       -0.54      1.18 o 
  -6   3   8      210.97      206.23      3.92 o 
  -5   3   8       23.28       19.14      1.40 o 
  -4   3   8       68.77       50.83      2.46 o 
  -3   3   8       41.94       38.86      1.63 o 
  -2   3   8      112.83      124.13      2.59 o 
  -1   3   8      241.28      280.75      3.88 o 
   0   3   8        1.22        0.18      0.62 o 
   1   3   8        8.07        7.67      1.04 o 
   2   3   8      469.72      480.54      7.76 o 
   3   3   8        1.42        2.53      1.04 o 
   4   3   8        6.04        4.10      1.65 o 
   5   3   8        1.81        0.99      1.70 o 
   6   3   8       38.06       32.94      3.78 o 
   7   3   8        5.47        3.88      2.34 o 
   8   3   8       18.86       17.17      3.56 o 
   9   3   8       13.03       10.86      3.26 o 
 -15   4   8        0.82       -2.15      4.28 o 
 -14   4   8       91.03       96.54      7.77 o 
 -13   4   8       69.13       58.89      5.43 o 
 -12   4   8       39.85       40.03      5.35 o 
 -11   4   8       19.40       18.09      2.92 o 
 -10   4   8        2.70        0.15      1.71 o 
  -9   4   8       77.21       80.91      4.69 o 
  -8   4   8       10.75        9.17      1.85 o 
  -7   4   8      223.31      207.20      5.87 o 
  -6   4   8       72.97       66.72      2.96 o 
  -5   4   8       78.16       83.20      2.63 o 
  -4   4   8       19.20       19.48      3.27 o 
  -3   4   8       24.79       15.30      1.24 o 
  -2   4   8      448.66      441.57      6.10 o 
  -1   4   8      121.82      144.67      2.87 o 
   0   4   8       29.43       35.90      2.54 o 
   1   4   8       56.87       51.33      7.23 o 
   2   4   8      334.49      310.66      8.15 o 
   3   4   8      164.25      149.61      5.86 o 
   4   4   8      192.06      187.57      6.89 o 
   5   4   8        0.00       -1.62      1.62 o 
   6   4   8       35.62       37.62      4.16 o 
   7   4   8       53.33       55.43      5.11 o 
   8   4   8       31.20       29.11      4.20 o 
   9   4   8        0.80       -1.96      2.44 o 
 -15   5   8       20.28       19.85      4.74 o 
 -14   5   8       69.43       84.05      8.35 o 
 -13   5   8        1.26       -1.92      2.22 o 
 -12   5   8       59.46       48.30      4.93 o 
 -11   5   8      128.91      142.91      7.40 o 
 -10   5   8        0.09        1.81      1.91 o 
  -9   5   8       30.64       29.05      5.44 o 
  -8   5   8        0.15       -1.18      1.18 o 
  -7   5   8       28.96       30.79      3.22 o 
  -6   5   8        1.17        0.69      1.20 o 
  -5   5   8        0.23        0.03      1.08 o 
  -4   5   8        0.15       -0.37      1.29 o 
  -3   5   8      125.19      132.95      4.50 o 
  -2   5   8       90.13       79.38      5.46 o 
  -1   5   8      214.85      229.05      6.41 o 
   0   5   8      190.97      195.85      6.98 o 
   1   5   8      371.69      396.60      9.62 o 
   2   5   8      286.54      271.15     10.61 o 
   3   5   8      189.23      198.00      7.05 o 
   4   5   8       14.82       15.30      2.87 o 
   5   5   8      176.34      182.84      7.46 o 
   6   5   8        0.01       -1.99      1.99 o 
   7   5   8       67.22       60.45      5.53 o 
   8   5   8       22.20       26.03      4.21 o 
 -14   6   8        5.44        3.70      4.11 o 
 -13   6   8        4.95        7.21      6.02 o 
 -12   6   8        2.42        2.05      2.65 o 
 -11   6   8        8.73        4.21      2.46 o 
 -10   6   8        3.03        0.85      2.23 o 
  -9   6   8       67.18       62.61      5.05 o 
  -8   6   8       13.16       17.34      2.91 o 
  -7   6   8       52.21       46.64      4.34 o 
  -6   6   8      733.45      698.02     13.82 o 
  -5   6   8     1877.88     1885.99     30.90 o 
  -4   6   8       50.86       53.33      3.63 o 
  -3   6   8     1639.15     1649.16     29.13 o 
  -2   6   8     1241.47     1317.66     24.24 o 
  -1   6   8       37.25       44.40      3.55 o 
   0   6   8      469.91      479.91     12.38 o 
   1   6   8      152.37      174.96      7.26 o 
   2   6   8        9.90        7.17      2.07 o 
   3   6   8       93.97       93.37      5.93 o 
   4   6   8        2.14       -0.46      1.99 o 
   5   6   8       51.17       44.37      4.64 o 
   6   6   8       71.81       79.87      6.25 o 
   7   6   8      167.36      166.95     12.42 o 
   8   6   8        3.63        1.14      2.63 o 
 -13   7   8       15.40       12.29      6.01 o 
 -12   7   8       29.01       16.32      3.77 o 
 -11   7   8       14.17        9.13      4.13 o 
 -10   7   8       26.96       27.66      4.00 o 
  -9   7   8       43.11       36.06      4.79 o 
  -8   7   8        0.01       -0.04      1.83 o 
  -7   7   8       17.45       16.55      3.07 o 
  -6   7   8       13.14       11.25      3.07 o 
  -5   7   8      481.15      471.82     19.06 o 
  -4   7   8      515.59      520.08     18.94 o 
  -3   7   8        0.05       -0.85      2.11 o 
  -2   7   8      229.27      235.08     10.73 o 
  -1   7   8        6.60        4.76      2.19 o 
   0   7   8       41.38       38.75      4.00 o 
   1   7   8       27.07       25.70      3.64 o 
   2   7   8        0.02       -0.36      1.70 o 
   3   7   8       82.33       83.20      5.85 o 
   4   7   8        1.05        3.18      2.32 o 
   5   7   8        9.88        4.75      3.27 o 
   6   7   8        0.04       -1.63      2.27 o 
   7   7   8        9.56        5.67      3.33 o 
 -12   8   8        0.32       -1.38      3.91 o 
 -11   8   8       28.77       27.52      4.52 o 
 -10   8   8       44.81       44.71      5.24 o 
  -9   8   8      142.82      142.52      9.21 o 
  -8   8   8      125.99      116.08      7.68 o 
  -7   8   8        6.41        4.67      3.07 o 
  -6   8   8       48.42       40.91      4.78 o 
  -5   8   8       46.01       34.21      5.50 o 
  -4   8   8       86.14       93.61      8.53 o 
  -3   8   8       14.42       10.35      3.73 o 
  -2   8   8       18.51       18.90      4.19 o 
  -1   8   8       64.24       60.98     10.12 o 
   0   8   8      296.20      270.87     17.93 o 
   1   8   8      472.91      440.58     23.63 o 
   2   8   8      342.96      347.95     17.80 o 
   3   8   8      108.00       98.31      8.30 o 
   4   8   8       31.71       28.70      6.67 o 
   5   8   8       22.17       21.82      3.70 o 
   6   8   8       16.27        6.77      3.52 o 
 -10   9   8        3.82        2.21      3.16 o 
  -9   9   8       29.48       27.94      5.34 o 
  -8   9   8      116.42      118.59     10.46 o 
  -7   9   8      456.70      450.55     14.53 o 
  -6   9   8      147.82      148.73     18.50 o 
  -5   9   8        1.72        0.38      3.05 o 
  -4   9   8       13.37       16.48      4.27 o 
  -3   9   8        0.73        0.47      2.88 o 
  -2   9   8      123.41      136.99     10.98 o 
  -1   9   8       36.33       34.83      8.49 o 
   0   9   8       26.01       26.50      7.54 o 
   1   9   8       16.57       14.45      6.75 o 
   2   9   8      117.71      112.63     10.30 o 
   3   9   8       25.68       18.70      5.15 o 
   4   9   8       32.58       19.28      7.47 o 
  -8  10   8      160.09      162.56     12.51 o 
  -7  10   8       67.60       72.31      8.56 o 
  -6  10   8       19.41       21.14      5.09 o 
  -5  10   8       31.60       25.60      5.40 o 
  -4  10   8        3.68        2.35      3.51 o 
  -3  10   8       93.99       70.89      8.23 o 
  -2  10   8        3.84        5.84      5.57 o 
  -1  10   8        3.14       -3.61      4.33 o 
   0  10   8        4.54       11.35      6.22 o 
   1  10   8       30.46       29.20      6.72 o 
   2  10   8      121.42      143.15     17.57 o 
 -17   1   9       25.34       -3.41     17.25 o 
 -16   1   9       55.18       48.31      5.31 o 
 -15   1   9      320.45      328.22     10.61 o 
 -14   1   9      125.26      125.12      6.21 o 
 -13   1   9      318.50      299.58      7.93 o 
 -12   1   9      434.00      423.06      8.99 o 
 -11   1   9       52.58       59.08      3.67 o 
 -10   1   9     1024.14      954.98     13.64 o 
  -9   1   9      170.40      132.29      4.13 o 
  -8   1   9      138.31      145.80      4.13 o 
  -7   1   9      538.56      584.68      7.37 o 
  -6   1   9     1957.68     2127.52     24.05 o 
  -5   1   9     3019.24     3276.79     34.29 o 
  -4   1   9      304.19      346.57      5.69 o 
  -3   1   9       28.84       26.58      1.23 o 
  -2   1   9      309.04      353.65      5.62 o 
  -1   1   9       82.50      101.46      2.34 o 
   0   1   9       16.97       19.25      1.38 o 
   1   1   9       30.17       35.82      2.04 o 
   2   1   9      703.87      661.80      9.68 o 
   3   1   9      144.37      146.86      4.21 o 
   4   1   9        5.19        3.93      1.85 o 
   5   1   9       24.08       28.71      2.55 o 
   6   1   9        0.20        2.07      1.84 o 
   7   1   9       12.96       12.97      2.65 o 
   8   1   9        5.10        2.16      2.04 o 
   9   1   9       34.13       37.78      5.29 o 
 -16   2   9       46.62       37.22      4.79 o 
 -15   2   9      217.14      222.08      8.81 o 
 -14   2   9       62.99       53.10      5.02 o 
 -13   2   9       17.40       18.54      3.12 o 
 -12   2   9        2.66        2.66      1.70 o 
 -11   2   9       38.98       46.83      3.36 o 
 -10   2   9      988.98      945.24     13.62 o 
  -9   2   9       83.52       82.76      3.46 o 
  -8   2   9     1014.86      986.10     12.10 o 
  -7   2   9      557.23      630.09      8.22 o 
  -6   2   9       25.20       20.71      2.00 o 
  -5   2   9     1138.97     1217.13     15.86 o 
  -4   2   9       63.88       84.44      3.08 o 
  -3   2   9      140.50      138.42      3.18 o 
  -2   2   9      180.65      236.59      4.69 o 
  -1   2   9        0.33        0.83      0.81 o 
   0   2   9      336.67      383.81      5.89 o 
   1   2   9       74.53       83.85      2.88 o 
   2   2   9       69.04       68.04      2.87 o 
   3   2   9      293.10      264.67      5.79 o 
   4   2   9      443.14      443.11      9.53 o 
   5   2   9       11.38       11.12      2.29 o 
   6   2   9      598.74      596.74     12.47 o 
   7   2   9      213.51      215.57     13.91 o 
   8   2   9      122.32      130.58      7.73 o 
   9   2   9        0.57        1.78      2.51 o 
 -16   3   9       21.03       13.45      3.85 o 
 -15   3   9       30.20       34.11      5.11 o 
 -14   3   9      265.35      273.80      9.48 o 
 -13   3   9       13.66       13.33      4.02 o 
 -12   3   9       15.47       12.14      4.13 o 
 -11   3   9       11.73       10.23      2.36 o 
 -10   3   9        4.81        9.71      2.27 o 
  -9   3   9     1075.17      966.71     14.16 o 
  -8   3   9       48.70       47.93      2.53 o 
  -7   3   9      249.85      261.84      4.73 o 
  -6   3   9        0.09       -0.32      0.64 o 
  -5   3   9      134.79      117.22      3.70 o 
  -4   3   9       57.46       56.21      2.39 o 
  -3   3   9       45.70       48.02      1.53 o 
  -2   3   9       19.73       22.84      2.58 o 
  -1   3   9       27.41       25.63      2.63 o 
   0   3   9       42.26       39.57      2.54 o 
   1   3   9      337.77      314.58      6.79 o 
   2   3   9      470.51      496.16      9.48 o 
   3   3   9      415.50      424.37      9.00 o 
   4   3   9        7.11        8.09      2.18 o 
   5   3   9       30.97       34.88      3.80 o 
   6   3   9       52.88       48.32      4.57 o 
   7   3   9      101.66      115.57      7.19 o 
   8   3   9       74.36       78.17      6.19 o 
   9   3   9        6.54        2.18      2.92 o 
 -16   4   9        0.75        2.94      3.65 o 
 -15   4   9        4.86       -0.08      2.69 o 
 -14   4   9       51.97       62.79      5.84 o 
 -13   4   9       44.29       44.85      5.18 o 
 -12   4   9      177.66      179.03      7.09 o 
 -11   4   9        0.54       -0.13      1.97 o 
 -10   4   9        0.06       -1.57      1.57 o 
  -9   4   9       41.05       42.96      4.25 o 
  -8   4   9        8.92        7.04      2.21 o 
  -7   4   9        4.60        3.43      1.46 o 
  -6   4   9      142.53      159.31      7.17 o 
  -5   4   9      201.71      204.99      9.15 o 
  -4   4   9       26.40       24.46      2.05 o 
  -3   4   9      307.73      299.92      5.04 o 
  -2   4   9       20.57       16.60      1.57 o 
  -1   4   9      267.09      286.60      6.07 o 
   0   4   9      257.09      269.35      7.04 o 
   1   4   9        0.34       -1.06      1.38 o 
   2   4   9        8.73        6.89      1.99 o 
   3   4   9       24.64       22.78      2.98 o 
   4   4   9      241.51      242.38      8.21 o 
   5   4   9       81.10       84.75      6.08 o 
   6   4   9       14.66       14.30      3.12 o 
   7   4   9       22.18       18.81      3.58 o 
   8   4   9       45.43       50.43      5.32 o 
 -15   5   9      124.97      121.17      8.43 o 
 -14   5   9        0.68       -3.90      3.90 o 
 -13   5   9       19.45       19.62      5.00 o 
 -12   5   9        0.77       -2.43      3.18 o 
 -11   5   9       11.69       10.15      3.98 o 
 -10   5   9        9.59        8.66      3.11 o 
  -9   5   9        1.98       -1.35      2.97 o 
  -8   5   9        2.52        3.76      1.69 o 
  -7   5   9      524.08      533.32      9.40 o 
  -6   5   9       20.54       16.19      2.13 o 
  -5   5   9       31.11       32.62      2.64 o 
  -4   5   9     1689.23     1643.16     21.38 o 
  -3   5   9     1169.51     1176.50     33.72 o 
  -2   5   9     1056.13     1077.22     17.20 o 
  -1   5   9      388.54      418.48      9.30 o 
   0   5   9      377.35      363.70     10.11 o 
   1   5   9       82.65       82.38      4.94 o 
   2   5   9        0.06       -1.41      1.41 o 
   3   5   9       25.71       25.62      3.29 o 
   4   5   9        1.11       -1.70      1.70 o 
   5   5   9       16.67       17.21      3.12 o 
   6   5   9       49.90       56.08      5.22 o 
   7   5   9       26.34       25.04      4.07 o 
   8   5   9       16.48       14.92      3.78 o 
 -14   6   9       11.44       13.53      3.64 o 
 -13   6   9        1.26        3.06      2.77 o 
 -12   6   9       13.57       12.16      3.64 o 
 -11   6   9       27.40       18.49      3.49 o 
 -10   6   9        1.28        0.91      2.11 o 
  -9   6   9        5.46        4.89      2.32 o 
  -8   6   9       15.86       14.33      4.46 o 
  -7   6   9       17.98       21.68      2.94 o 
  -6   6   9        7.82        4.92      1.90 o 
  -5   6   9      563.53      575.55     14.06 o 
  -4   6   9       55.60       55.02      4.64 o 
  -3   6   9       12.25        6.13      3.80 o 
  -2   6   9      302.87      303.04     14.27 o 
  -1   6   9      397.13      418.71      9.79 o 
   0   6   9       96.07       89.95      5.94 o 
   1   6   9        1.05        1.12      1.60 o 
   2   6   9        8.95        9.33      2.35 o 
   3   6   9       31.10       31.53      3.75 o 
   4   6   9      168.01      167.51      7.85 o 
   5   6   9        1.65        1.72      2.30 o 
   6   6   9        4.57       -0.91      4.09 o 
   7   6   9        7.14        4.14      2.76 o 
 -13   7   9       37.44       34.41      6.84 o 
 -12   7   9       91.20       90.35      7.04 o 
 -11   7   9      160.62      161.74      8.34 o 
 -10   7   9        0.72        2.76      2.33 o 
  -9   7   9        3.46        4.54      2.35 o 
  -8   7   9        8.14        2.24      2.14 o 
  -7   7   9      269.11      258.88     11.86 o 
  -6   7   9      168.68      188.38      9.99 o 
  -5   7   9        0.79        0.38      2.41 o 
  -4   7   9      149.35      149.86      8.63 o 
  -3   7   9       37.99       30.19      4.65 o 
  -2   7   9       22.37       18.31      3.22 o 
  -1   7   9      280.66      255.01      9.48 o 
   0   7   9      167.00      173.87      9.68 o 
   1   7   9       12.38       12.54      3.16 o 
   2   7   9      151.92      154.80      9.64 o 
   3   7   9        0.88        2.88      2.15 o 
   4   7   9       94.59       76.57      5.93 o 
   5   7   9       12.20        5.42      4.38 o 
   6   7   9        0.05       -1.69      2.25 o 
 -12   8   9       29.79       33.17      5.95 o 
 -11   8   9       19.11       20.33      5.70 o 
 -10   8   9       43.25       52.40      5.65 o 
  -9   8   9        8.23        9.49      4.06 o 
  -8   8   9       99.22       93.56      8.79 o 
  -7   8   9       68.30       76.06      7.96 o 
  -6   8   9        2.64        6.98      3.26 o 
  -5   8   9       58.90       53.31      6.80 o 
  -4   8   9      239.08      238.58     15.94 o 
  -3   8   9        0.20       -1.63      2.86 o 
  -2   8   9       11.04        7.46      5.56 o 
  -1   8   9       58.86       41.33      8.29 o 
   0   8   9      345.36      353.70     20.99 o 
   1   8   9      257.80      251.41     12.66 o 
   2   8   9       20.98       32.08      4.94 o 
   3   8   9        1.19       -0.01      2.58 o 
   4   8   9        3.20        4.37      3.82 o 
   5   8   9       25.45       19.14      5.31 o 
 -11   9   9       37.83       45.02      9.14 o 
 -10   9   9        0.16       -2.83      2.83 o 
  -9   9   9        2.08       -2.08      2.66 o 
  -8   9   9      305.34      324.90     12.36 o 
  -7   9   9      403.42      416.82     14.00 o 
  -6   9   9       25.82       15.69      5.55 o 
  -5   9   9        1.73        2.21      4.64 o 
  -4   9   9       66.67       84.34      8.47 o 
  -3   9   9       13.73        3.64      6.73 o 
  -2   9   9      323.08      316.74     14.70 o 
  -1   9   9       78.74       66.47     11.04 o 
   0   9   9        4.39        6.49      5.29 o 
   1   9   9       42.59       41.57      6.69 o 
   2   9   9        5.36        4.03      4.03 o 
   3   9   9       41.11       48.80      7.36 o 
  -8  10   9       23.89       23.03      5.28 o 
  -7  10   9       27.04       35.03      6.44 o 
  -6  10   9       13.37       11.92      4.34 o 
  -5  10   9       54.24       64.47      8.12 o 
  -4  10   9        5.45       -1.75      4.73 o 
  -3  10   9      206.50      178.37     13.34 o 
  -2  10   9       18.01       22.27      7.76 o 
  -1  10   9        9.32        6.34      5.55 o 
   0  10   9       44.53       37.49      9.58 o 
   1  10   9       46.12       46.29     10.35 o 
 -17   0  10        2.59       -5.21     13.79 o 
 -16   0  10      184.95      160.10     14.48 o 
 -15   0  10      468.07      455.37     25.04 o 
 -14   0  10      113.75      120.62      8.49 o 
 -13   0  10      448.15      427.82     13.30 o 
 -12   0  10        2.37        4.93      2.63 o 
 -11   0  10     5021.54     4766.63     71.75 o 
 -10   0  10     2522.29     2454.76     39.63 o 
  -9   0  10       67.49       74.92      7.49 o 
  -8   0  10      343.70      343.62      9.71 o 
  -7   0  10      205.23      137.10     10.19 o 
  -6   0  10     2146.47     2338.49     88.38 o 
  -5   0  10       43.85       49.06      3.34 o 
  -4   0  10      192.88      247.47      7.19 o 
  -3   0  10      422.92      389.83      6.39 o 
  -2   0  10     1295.62     1388.73     21.66 o 
  -1   0  10      762.99      896.14     15.41 o 
   0   0  10      147.60      164.98      5.20 o 
   1   0  10        0.78       -0.01      1.18 o 
   2   0  10       76.13       70.23      6.29 o 
   3   0  10      825.88      798.50     16.67 o 
   4   0  10     4077.45     4012.79     72.00 o 
   5   0  10      534.53      538.27     14.01 o 
   6   0  10       88.29       87.77      8.79 o 
   7   0  10       16.65       21.89      5.58 o 
   8   0  10       17.63       13.73      5.21 o 
   9   0  10      379.28      436.24     29.26 o 
 -17   1  10       56.79       43.94      8.81 o 
 -16   1  10      125.77      131.57      7.88 o 
 -15   1  10       96.25      104.35      6.80 o 
 -14   1  10      432.56      421.43     11.23 o 
 -13   1  10      487.67      453.13      9.75 o 
 -12   1  10        2.70        1.35      1.55 o 
 -11   1  10      455.41      432.83      8.49 o 
 -10   1  10     1492.96     1388.13     17.73 o 
  -9   1  10       15.86       16.54      1.77 o 
  -8   1  10      168.39      205.61      4.07 o 
  -7   1  10      140.66      176.33      3.39 o 
  -6   1  10      340.78      365.75      9.57 o 
  -5   1  10      256.12      272.18      5.76 o 
  -4   1  10        8.37        7.13      0.83 o 
  -3   1  10      165.73      171.29      3.30 o 
  -2   1  10      154.28      159.59      3.75 o 
  -1   1  10     2355.99     2504.53     26.28 o 
   0   1  10       58.99       71.05      2.49 o 
   1   1  10      464.27      444.63      8.06 o 
   2   1  10      442.28      442.11      7.56 o 
   3   1  10       42.08       41.44      2.69 o 
   4   1  10      312.57      310.88      7.86 o 
   5   1  10      856.33      893.78     15.68 o 
   6   1  10       35.10       32.37      3.42 o 
   7   1  10       57.75       67.66      4.93 o 
   8   1  10       24.15       20.39      4.02 o 
   9   1  10       53.44       50.07     12.57 o 
 -17   2  10        7.45        1.95      8.70 o 
 -16   2  10        5.99        6.87      6.06 o 
 -15   2  10       31.75       23.17      5.01 o 
 -14   2  10      204.76      213.33     10.46 o 
 -13   2  10       31.11       30.76      3.75 o 
 -12   2  10        4.43        2.32      2.00 o 
 -11   2  10        1.44        7.76      2.03 o 
 -10   2  10      687.97      626.91     10.15 o 
  -9   2  10        3.26        2.70      1.94 o 
  -8   2  10      302.07      299.34      5.25 o 
  -7   2  10       47.84       47.61      1.93 o 
  -6   2  10       37.08       40.01      2.67 o 
  -5   2  10     3657.31     3957.12     45.71 o 
  -4   2  10     1057.62     1166.99     16.56 o 
  -3   2  10     1929.99     2024.42     24.01 o 
  -2   2  10      247.75      262.09      5.22 o 
  -1   2  10      174.99      182.45      5.41 o 
   0   2  10       74.68       95.78      3.72 o 
   1   2  10       48.55       40.29      3.06 o 
   2   2  10       15.52       15.03      2.02 o 
   3   2  10      643.38      603.56     11.29 o 
   4   2  10       19.66       18.35      2.97 o 
   5   2  10      107.58      108.60      5.66 o 
   6   2  10       35.23       35.69      3.61 o 
   7   2  10       12.81        8.18      2.73 o 
   8   2  10        5.27        8.88      3.45 o 
   9   2  10       40.33       37.24     12.07 o 
 -16   3  10       33.22       19.46      3.98 o 
 -15   3  10       35.28       39.75      4.60 o 
 -14   3  10      472.40      472.04     12.28 o 
 -13   3  10      217.52      203.96      9.65 o 
 -12   3  10       34.71       29.71      3.59 o 
 -11   3  10       94.45       77.50      4.85 o 
 -10   3  10      189.48      193.98      6.26 o 
  -9   3  10     1519.96     1426.68     18.77 o 
  -8   3  10        2.18        3.08      1.34 o 
  -7   3  10      190.60      209.67      4.99 o 
  -6   3  10        2.35        1.27      1.09 o 
  -5   3  10      315.35      360.00      6.13 o 
  -4   3  10      695.33      761.34     11.86 o 
  -3   3  10      124.06      131.57      3.52 o 
  -2   3  10      435.70      456.71      7.80 o 
  -1   3  10      217.58      219.84      5.19 o 
   0   3  10        0.15        0.32      1.01 o 
   1   3  10       58.61       66.30      3.82 o 
   2   3  10      153.79      145.84      4.92 o 
   3   3  10       33.47       29.36      3.97 o 
   4   3  10        5.51        6.73      2.21 o 
   5   3  10        0.09        0.76      1.98 o 
   6   3  10      281.44      283.62     15.52 o 
   7   3  10       45.94       46.08      4.90 o 
   8   3  10       70.42       61.80      8.38 o 
 -16   4  10        0.31       -2.42      2.42 o 
 -15   4  10        0.15       -2.33      2.33 o 
 -14   4  10       16.09       12.57      3.45 o 
 -13   4  10        5.66        4.98      2.59 o 
 -12   4  10       69.89       68.21      5.30 o 
 -11   4  10       27.00       19.56      2.90 o 
 -10   4  10      184.06      157.13      5.81 o 
  -9   4  10      311.85      285.15      6.85 o 
  -8   4  10      197.79      180.60      5.16 o 
  -7   4  10       40.85       36.35      2.64 o 
  -6   4  10        8.47        6.51      1.45 o 
  -5   4  10      191.32      170.25      5.36 o 
  -4   4  10      226.40      241.90      5.96 o 
  -3   4  10      167.30      175.21      4.09 o 
  -2   4  10      187.44      181.62      4.98 o 
  -1   4  10      127.07      110.88      4.93 o 
   0   4  10      158.29      133.78      5.00 o 
   1   4  10       46.44       33.96      3.22 o 
   2   4  10       74.68       63.35      4.47 o 
   3   4  10       76.64       85.33      5.40 o 
   4   4  10       19.94       15.80      2.88 o 
   5   4  10        7.85       10.02      2.71 o 
   6   4  10       54.50       59.42      5.40 o 
   7   4  10        1.94        0.52      2.31 o 
   8   4  10        9.14        8.24      3.33 o 
 -15   5  10       14.21       15.81      6.67 o 
 -14   5  10       70.00       72.80      7.00 o 
 -13   5  10       41.23       59.20      5.57 o 
 -12   5  10       42.74       37.78      4.59 o 
 -11   5  10       70.54       69.96      5.46 o 
 -10   5  10      265.95      223.10      7.92 o 
  -9   5  10       44.02       42.29      3.37 o 
  -8   5  10      587.94      598.02     10.35 o 
  -7   5  10      355.18      339.60      7.12 o 
  -6   5  10      264.47      276.34      6.69 o 
  -5   5  10      267.45      256.29      8.88 o 
  -4   5  10       62.87       76.83      7.76 o 
  -3   5  10       48.65       47.46      5.99 o 
  -2   5  10       27.33       24.78      2.53 o 
  -1   5  10      149.09      151.27      6.06 o 
   0   5  10      338.55      294.06      8.03 o 
   1   5  10      275.50      278.22      9.78 o 
   2   5  10        5.55        3.26      1.88 o 
   3   5  10       84.28       85.03      5.67 o 
   4   5  10       39.11       34.82      4.01 o 
   5   5  10       26.52       18.06      3.41 o 
   6   5  10        9.07        7.30      3.05 o 
   7   5  10        8.13        9.60      3.15 o 
 -15   6  10       13.63       16.11      7.64 o 
 -14   6  10       86.18      108.16      8.72 o 
 -13   6  10       55.87       46.22      5.17 o 
 -12   6  10        1.68        2.24      4.30 o 
 -11   6  10       61.55       66.49      5.58 o 
 -10   6  10        1.21        0.20      5.49 o 
  -9   6  10      104.08      100.04      6.11 o 
  -8   6  10       30.69       22.06      3.14 o 
  -7   6  10        0.69        4.13      1.91 o 
  -6   6  10        5.37        7.67      2.23 o 
  -5   6  10      379.66      402.40     11.39 o 
  -4   6  10      415.12      384.94     11.15 o 
  -3   6  10      598.68      594.64     21.51 o 
  -2   6  10      270.05      277.29      9.45 o 
  -1   6  10      463.23      441.18     15.46 o 
   0   6  10      127.99      135.22      6.34 o 
   1   6  10        0.57        0.08      1.58 o 
   2   6  10        6.11        1.02      1.83 o 
   3   6  10        1.37        3.15      2.18 o 
   4   6  10        0.01        1.48      2.12 o 
   5   6  10       10.96       12.08      3.01 o 
   6   6  10       93.61       88.46      6.74 o 
   7   6  10       29.96       19.48      5.91 o 
 -14   7  10        5.06        7.73      4.14 o 
 -13   7  10       87.08       95.14      8.35 o 
 -12   7  10       24.13       22.17      7.31 o 
 -11   7  10       99.36       92.32      6.61 o 
 -10   7  10        0.33        0.04      2.08 o 
  -9   7  10       72.95       76.47      8.01 o 
  -8   7  10      253.49      257.37     12.16 o 
  -7   7  10      455.64      459.13     23.80 o 
  -6   7  10      832.25      837.94     23.21 o 
  -5   7  10      121.54      109.18      8.61 o 
  -4   7  10        1.15        3.66      2.65 o 
  -3   7  10       35.41       28.79      3.70 o 
  -2   7  10      427.94      401.64     12.26 o 
  -1   7  10      165.33      147.95     10.35 o 
   0   7  10      139.95      134.05     11.56 o 
   1   7  10       15.03       16.32      3.34 o 
   2   7  10      151.38      158.82     10.36 o 
   3   7  10       37.26       44.77      5.58 o 
   4   7  10        0.02        1.38      2.86 o 
   5   7  10        3.56       -1.09      2.83 o 
   6   7  10       25.02       27.04      8.87 o 
 -12   8  10        1.16       -2.87      2.87 o 
 -11   8  10       59.43       62.49      8.12 o 
 -10   8  10       61.12       72.97      8.42 o 
  -9   8  10       66.16       68.02      7.97 o 
  -8   8  10       23.16       25.76      4.98 o 
  -7   8  10        0.00        3.94      2.56 o 
  -6   8  10        0.83       -1.69      2.35 o 
  -5   8  10        4.53        7.85      3.29 o 
  -4   8  10       23.93       25.39      4.84 o 
  -3   8  10      156.85      175.06     10.15 o 
  -2   8  10        4.04        7.63      3.42 o 
  -1   8  10       20.39       33.38      8.18 o 
   0   8  10      106.10       94.89     12.88 o 
   1   8  10       62.89       59.12      5.90 o 
   2   8  10        9.62        9.03      3.69 o 
   3   8  10        1.21        4.03      2.98 o 
   4   8  10        5.95        5.63      3.09 o 
 -11   9  10        0.24       -3.12      3.69 o 
 -10   9  10        0.11       -2.81      2.81 o 
  -9   9  10       24.49       21.78     14.91 o 
  -8   9  10      185.42      177.71     10.54 o 
  -7   9  10      126.35      117.86     10.53 o 
  -6   9  10        7.68        7.11      4.12 o 
  -5   9  10        8.85        9.39      3.91 o 
  -4   9  10       19.81       16.05      5.36 o 
  -3   9  10        5.65        3.77      3.70 o 
  -2   9  10       28.06       22.06      7.19 o 
  -1   9  10       13.30        6.59      5.30 o 
   0   9  10        2.82        5.17      5.26 o 
   1   9  10        6.98        3.80      3.86 o 
   2   9  10       92.66      110.53     10.79 o 
  -8  10  10        9.36        4.18      3.72 o 
  -7  10  10       39.63       25.31      5.51 o 
  -6  10  10      113.59      126.03     12.52 o 
  -5  10  10       91.28       89.23      9.35 o 
  -4  10  10        0.45        8.15      3.96 o 
  -3  10  10       87.28       88.37     14.97 o 
  -2  10  10        0.70       -1.81      4.63 o 
  -1  10  10        0.01       -1.51      4.62 o 
   0  10  10      166.95      201.40     20.62 o 
 -17   1  11        2.84       -6.64      8.08 o 
 -16   1  11        1.90       -2.06      3.03 o 
 -15   1  11      108.65      108.14      6.83 o 
 -14   1  11        1.57        0.94      1.92 o 
 -13   1  11      193.62      181.35      7.44 o 
 -12   1  11       75.26       77.78      4.87 o 
 -11   1  11      779.87      770.61     11.94 o 
 -10   1  11      255.82      260.91      5.57 o 
  -9   1  11      298.32      281.96      6.48 o 
  -8   1  11      900.37      896.68     10.42 o 
  -7   1  11       18.43       12.96      1.53 o 
  -6   1  11       60.99       77.59      3.03 o 
  -5   1  11      151.24      155.96      3.14 o 
  -4   1  11       60.15       60.68      3.67 o 
  -3   1  11       57.11       68.31      2.43 o 
  -2   1  11     2092.90     2183.27     23.08 o 
  -1   1  11      180.42      190.89      3.76 o 
   0   1  11      396.53      429.67      6.80 o 
   1   1  11       14.79       19.66      2.12 o 
   2   1  11       50.57       47.12      3.23 o 
   3   1  11      340.51      344.32      8.14 o 
   4   1  11        1.74        0.22      1.62 o 
   5   1  11      231.36      244.15      9.15 o 
   6   1  11       51.37       55.18      5.23 o 
   7   1  11        7.22       10.04      3.28 o 
   8   1  11       55.28       59.00      6.69 o 
 -17   2  11       21.41       17.86     10.41 o 
 -16   2  11       29.62       24.77      4.20 o 
 -15   2  11       20.79        9.93      3.36 o 
 -14   2  11       85.13       81.95      5.85 o 
 -13   2  11       12.01       11.44      3.44 o 
 -12   2  11      155.19      152.39      6.05 o 
 -11   2  11     1539.97     1441.22     21.31 o 
 -10   2  11       85.33       91.72      4.27 o 
  -9   2  11       54.03       37.17      2.77 o 
  -8   2  11        5.82        6.56      1.45 o 
  -7   2  11       41.00       41.39      2.62 o 
  -6   2  11      161.00      205.40      4.58 o 
  -5   2  11      506.17      590.05      9.19 o 
  -4   2  11       75.07       63.71      3.86 o 
  -3   2  11       72.07       74.08      2.67 o 
  -2   2  11        5.59        4.83      1.01 o 
  -1   2  11      532.47      586.15     10.43 o 
   0   2  11      934.97      951.72     15.38 o 
   1   2  11        0.28       -0.44      1.15 o 
   2   2  11        4.62        3.23      1.52 o 
   3   2  11        1.39       -1.30      1.30 o 
   4   2  11      985.93     1003.35     20.50 o 
   5   2  11      284.91      290.18      8.26 o 
   6   2  11        9.63        8.06      3.53 o 
   7   2  11       34.15       33.22      5.12 o 
   8   2  11      242.58      198.64     26.41 o 
 -16   3  11        4.04        4.24      4.08 o 
 -15   3  11        8.11        6.13      4.56 o 
 -14   3  11      162.25      156.57      7.31 o 
 -13   3  11       30.18       29.78      3.63 o 
 -12   3  11       17.14       19.48      2.99 o 
 -11   3  11      846.92      753.38     16.37 o 
 -10   3  11      432.26      390.78     11.05 o 
  -9   3  11     1533.61     1472.92     19.18 o 
  -8   3  11      114.80      131.25      4.18 o 
  -7   3  11       25.11       33.17      2.41 o 
  -6   3  11       50.68       50.26      3.09 o 
  -5   3  11      829.35      856.60     12.43 o 
  -4   3  11       66.42       75.25      2.31 o 
  -3   3  11      678.31      694.57     10.43 o 
  -2   3  11       29.74       43.65      2.57 o 
  -1   3  11      763.82      765.20     11.97 o 
   0   3  11       34.96       46.75      4.33 o 
   1   3  11      165.32      175.83      5.31 o 
   2   3  11       11.43        8.42      1.83 o 
   3   3  11       16.92       16.42      2.79 o 
   4   3  11        2.41        2.08      1.99 o 
   5   3  11      105.21      120.26     10.34 o 
   6   3  11       46.95       37.90      4.31 o 
   7   3  11        7.84        5.20      2.58 o 
   8   3  11        4.28        2.91      7.02 o 
 -16   4  11        8.11        7.31      3.23 o 
 -15   4  11       96.79      105.73      7.59 o 
 -14   4  11       20.70       20.43      4.76 o 
 -13   4  11       64.71       66.44      5.32 o 
 -12   4  11      204.79      210.40      9.45 o 
 -11   4  11      102.57       99.48      5.57 o 
 -10   4  11      206.86      218.53      6.25 o 
  -9   4  11      554.87      527.67      9.63 o 
  -8   4  11        5.37        4.42      1.50 o 
  -7   4  11      639.29      639.09     10.92 o 
  -6   4  11      339.67      331.44      8.73 o 
  -5   4  11      269.99      280.44      7.70 o 
  -4   4  11       22.94       27.51      2.50 o 
  -3   4  11      120.76      132.96      4.33 o 
  -2   4  11       52.68       48.22      2.85 o 
  -1   4  11       94.25      109.96      4.62 o 
   0   4  11      122.67      112.43      5.10 o 
   1   4  11      366.21      378.23      9.46 o 
   2   4  11       55.12       56.00      5.32 o 
   3   4  11       40.98       41.39      4.14 o 
   4   4  11        5.59        4.99      2.38 o 
   5   4  11        0.22       -1.80      2.01 o 
   6   4  11       46.40       50.42      5.14 o 
   7   4  11        0.20       -2.66      2.66 o 
 -15   5  11        3.81        2.72      2.86 o 
 -14   5  11        8.16        3.73      3.33 o 
 -13   5  11      170.52      166.62      8.41 o 
 -12   5  11       10.77        7.50      2.70 o 
 -11   5  11       80.65       83.81      5.90 o 
 -10   5  11       41.11       34.47      4.18 o 
  -9   5  11      523.46      503.14      9.62 o 
  -8   5  11      414.30      414.98      8.29 o 
  -7   5  11        9.25        8.12      3.01 o 
  -6   5  11      515.65      533.43     11.90 o 
  -5   5  11      788.46      807.89     15.25 o 
  -4   5  11      107.67       97.44      5.72 o 
  -3   5  11        3.93        5.00      1.95 o 
  -2   5  11      582.09      516.06     13.13 o 
  -1   5  11      107.29      132.06      7.95 o 
   0   5  11      154.31      140.58      5.56 o 
   1   5  11       20.67       18.92      2.64 o 
   2   5  11      111.27      129.05      6.45 o 
   3   5  11       15.22       15.57      2.90 o 
   4   5  11        3.59        2.21      2.13 o 
   5   5  11        4.93        3.33      2.48 o 
   6   5  11        2.61       -0.24      2.56 o 
   7   5  11       19.48       13.87      3.83 o 
 -15   6  11       50.71       57.56      7.23 o 
 -14   6  11       32.44       39.19      8.46 o 
 -13   6  11        9.42       10.72      3.99 o 
 -12   6  11       73.91       81.11      6.76 o 
 -11   6  11       96.99      107.80      6.88 o 
 -10   6  11       27.75       21.10      3.30 o 
  -9   6  11       58.14       52.56      5.81 o 
  -8   6  11        4.95        1.68      2.52 o 
  -7   6  11       45.68       40.73      4.25 o 
  -6   6  11      246.88      259.82     16.91 o 
  -5   6  11       54.53       55.10      4.83 o 
  -4   6  11        8.51        3.71      2.10 o 
  -3   6  11      373.21      358.76     10.89 o 
  -2   6  11      142.48      155.82      7.53 o 
  -1   6  11        3.30        0.71      2.41 o 
   0   6  11       19.14       16.28      3.23 o 
   1   6  11       20.57       18.49      3.53 o 
   2   6  11        7.14        4.16      3.24 o 
   3   6  11        1.58       -0.62      1.86 o 
   4   6  11        2.96        3.48      2.24 o 
   5   6  11        1.05       -0.92      2.06 o 
   6   6  11       10.46        6.85      3.95 o 
 -14   7  11        1.94        0.04      5.48 o 
 -13   7  11      156.96      153.01      8.99 o 
 -12   7  11        4.55       -0.54      3.09 o 
 -11   7  11       63.02       50.63      6.37 o 
 -10   7  11        1.09        0.63      2.88 o 
  -9   7  11       88.21       87.85      8.46 o 
  -8   7  11      694.72      706.69     33.04 o 
  -7   7  11      703.14      663.56     20.72 o 
  -6   7  11        0.00       -0.18      2.25 o 
  -5   7  11        4.27        0.78      2.54 o 
  -4   7  11        1.31        2.19      2.73 o 
  -3   7  11      261.27      246.58      9.40 o 
  -2   7  11        0.84        1.80      1.98 o 
  -1   7  11        0.24       -0.08      2.32 o 
   0   7  11       84.07       92.07      9.27 o 
   1   7  11      150.22      147.92     11.56 o 
   2   7  11        0.02        0.60      2.38 o 
   3   7  11       95.90      112.03      8.51 o 
   4   7  11       66.41       76.38      9.29 o 
   5   7  11        0.12       -0.85      5.04 o 
 -12   8  11        0.99        0.52      3.52 o 
 -11   8  11        4.57        2.40      3.50 o 
 -10   8  11       50.45       57.76      7.61 o 
  -9   8  11        0.15       -1.77      4.23 o 
  -8   8  11       20.47       25.87      5.17 o 
  -7   8  11       56.80       56.44      6.93 o 
  -6   8  11        1.05        3.07      2.94 o 
  -5   8  11        8.30        5.42      3.05 o 
  -4   8  11       34.15       28.61      5.18 o 
  -3   8  11       11.24        7.51      3.73 o 
  -2   8  11       17.61        4.56      4.70 o 
  -1   8  11        0.00        7.01      4.96 o 
   0   8  11       22.87       21.16      3.89 o 
   1   8  11        0.08        0.63      2.27 o 
   2   8  11       32.93       32.83      4.91 o 
   3   8  11        8.39        9.25      3.43 o 
   4   8  11       14.39        5.84      4.23 o 
 -11   9  11        1.24       -1.37      3.96 o 
 -10   9  11        3.59        0.02      3.24 o 
  -9   9  11       17.59       10.55      5.89 o 
  -8   9  11        4.07        3.29      3.95 o 
  -7   9  11        0.23        0.40      3.26 o 
  -6   9  11       13.53       18.63      4.89 o 
  -5   9  11      208.55      212.38     21.81 o 
  -4   9  11      115.25      100.46      9.72 o 
  -3   9  11       91.81       79.39      8.72 o 
  -2   9  11       14.93       12.36      6.11 o 
  -1   9  11       18.19       23.94      7.78 o 
   0   9  11      225.29      230.40     13.51 o 
   1   9  11       42.77       25.67      6.04 o 
   2   9  11        0.47        7.09      5.19 o 
  -8  10  11       44.87       51.19     11.12 o 
  -7  10  11        5.62        7.09      6.25 o 
  -6  10  11        0.60        2.55      3.67 o 
  -5  10  11       14.29       18.04      5.00 o 
  -4  10  11      241.27      214.67     17.07 o 
  -3  10  11       71.07       88.40     13.84 o 
  -2  10  11       19.66       28.12      8.43 o 
  -1  10  11        9.39       11.88      6.85 o 
 -17   0  12      114.24      113.59     27.44 o 
 -16   0  12       12.48       -3.83     15.28 o 
 -15   0  12      117.23      129.88     12.51 o 
 -14   0  12       14.97       14.21      5.11 o 
 -13   0  12        7.56        0.26      3.09 o 
 -12   0  12      140.32      131.08      8.79 o 
 -11   0  12       23.30       24.70      3.37 o 
 -10   0  12       30.94       36.29      3.30 o 
  -9   0  12     1357.56     1335.31     26.13 o 
  -8   0  12      560.39      481.52     11.53 o 
  -7   0  12      234.56      275.95      7.24 o 
  -6   0  12      340.92      268.69     21.10 o 
  -5   0  12       64.26       46.85      3.34 o 
  -4   0  12      241.58      239.22      4.79 o 
  -3   0  12       63.51       72.78      3.09 o 
  -2   0  12      120.78      143.42      4.55 o 
  -1   0  12       15.31       16.59      2.05 o 
   0   0  12     2083.13     2174.55     46.70 o 
   1   0  12      148.02      153.89      6.78 o 
   2   0  12        0.13        1.58      2.54 o 
   3   0  12      540.51      532.43     17.96 o 
   4   0  12      123.42      119.02      9.68 o 
   5   0  12      163.87      161.62     10.32 o 
   6   0  12       40.58       37.65      6.41 o 
   7   0  12       13.34       15.73      6.62 o 
   8   0  12      126.11      133.76     18.51 o 
 -17   1  12       25.00       31.54     11.86 o 
 -16   1  12       35.03       32.84      6.56 o 
 -15   1  12       10.37        6.89      3.20 o 
 -14   1  12      101.77      101.38      6.13 o 
 -13   1  12      132.73      129.18      5.93 o 
 -12   1  12      160.67      149.63      5.78 o 
 -11   1  12      200.75      206.13      6.29 o 
 -10   1  12       59.30       51.75      3.29 o 
  -9   1  12        0.02        0.03      1.08 o 
  -8   1  12       11.56       12.01      1.54 o 
  -7   1  12       11.64       18.19      1.82 o 
  -6   1  12      320.27      330.75     11.46 o 
  -5   1  12       32.06       29.95      1.52 o 
  -4   1  12      122.82      126.58      4.40 o 
  -3   1  12        1.48        3.02      0.81 o 
  -2   1  12      270.45      280.77      5.72 o 
  -1   1  12       34.28       44.00      2.70 o 
   0   1  12      172.69      168.41      4.82 o 
   1   1  12       19.24       23.38      2.38 o 
   2   1  12      170.33      176.54      7.65 o 
   3   1  12       24.16       18.97      2.46 o 
   4   1  12        9.83        9.87      2.73 o 
   5   1  12      186.87      193.70      8.02 o 
   6   1  12       26.54       29.24      4.11 o 
   7   1  12       46.59       42.30      5.07 o 
   8   1  12       17.33       25.68      9.99 o 
 -17   2  12        0.46       -4.89      6.14 o 
 -16   2  12       34.76       31.95      4.48 o 
 -15   2  12        0.03       -0.16      2.19 o 
 -14   2  12      395.00      390.02     10.62 o 
 -13   2  12       44.09       44.78      4.49 o 
 -12   2  12       33.01       32.11      3.40 o 
 -11   2  12      377.95      336.92      9.66 o 
 -10   2  12       34.29       20.58      2.37 o 
  -9   2  12      216.00      221.54      5.55 o 
  -8   2  12        2.48        4.11      1.59 o 
  -7   2  12      346.85      339.83      6.29 o 
  -6   2  12      348.36      339.34      6.63 o 
  -5   2  12      674.78      675.03     10.97 o 
  -4   2  12      139.09      126.74      3.26 o 
  -3   2  12      726.32      793.66     12.32 o 
  -2   2  12      246.45      248.86      5.94 o 
  -1   2  12      524.83      547.61     10.26 o 
   0   2  12       38.45       52.95      3.28 o 
   1   2  12      292.15      280.31      6.85 o 
   2   2  12       52.52       49.22      3.94 o 
   3   2  12       39.83       40.42      3.42 o 
   4   2  12      377.20      379.29      9.37 o 
   5   2  12      115.99      119.35      6.88 o 
   6   2  12        0.20        0.40      2.84 o 
   7   2  12       10.84        2.57      3.78 o 
 -17   3  12       15.62        9.99      5.15 o 
 -16   3  12       66.27       67.46      6.09 o 
 -15   3  12      270.76      304.62     10.12 o 
 -14   3  12       65.29       66.92      5.35 o 
 -13   3  12       31.31       25.81      5.14 o 
 -12   3  12       19.89       22.62      4.13 o 
 -11   3  12        9.25        8.19      2.55 o 
 -10   3  12      743.11      759.70     12.31 o 
  -9   3  12        2.71        4.55      1.53 o 
  -8   3  12      145.46      157.98      5.49 o 
  -7   3  12      121.37      130.50      3.87 o 
  -6   3  12      176.41      161.22      5.19 o 
  -5   3  12        2.42        7.23      1.81 o 
  -4   3  12       35.27       53.94      3.54 o 
  -3   3  12        0.24       -0.43      0.98 o 
  -2   3  12        1.03       -0.85      0.85 o 
  -1   3  12      234.45      212.85      5.51 o 
   0   3  12      533.04      522.66      9.81 o 
   1   3  12       31.05       28.41      2.69 o 
   2   3  12        9.16        8.48      2.15 o 
   3   3  12      158.34      167.27      6.66 o 
   4   3  12       55.19       52.86      4.61 o 
   5   3  12       34.26       28.37      4.32 o 
   6   3  12       29.26       31.91      4.23 o 
   7   3  12       24.24       16.33      4.33 o 
 -16   4  12       12.93       10.41      4.72 o 
 -15   4  12       38.99       36.95      4.74 o 
 -14   4  12        2.57        4.52      2.62 o 
 -13   4  12      196.57      195.79      7.55 o 
 -12   4  12      318.01      286.42      8.54 o 
 -11   4  12        0.15       -1.29      2.25 o 
 -10   4  12      297.92      297.96      7.24 o 
  -9   4  12      374.10      328.14      8.64 o 
  -8   4  12      222.99      184.19      5.14 o 
  -7   4  12        0.56       -1.35      1.35 o 
  -6   4  12       32.07       26.24      3.20 o 
  -5   4  12      393.26      420.12      8.68 o 
  -4   4  12        1.89        1.58      1.50 o 
  -3   4  12       32.25       36.55      4.03 o 
  -2   4  12        4.76        4.67      1.98 o 
  -1   4  12       53.76       63.15      4.68 o 
   0   4  12      175.83      178.42      6.13 o 
   1   4  12        4.19        4.92      1.87 o 
   2   4  12        7.91        5.95      2.14 o 
   3   4  12       37.05       44.24      4.25 o 
   4   4  12        0.43        1.23      2.11 o 
   5   4  12      250.54      263.06      9.46 o 
   6   4  12       33.28       32.78      6.83 o 
   7   4  12        1.53       -0.96      2.39 o 
 -16   5  12      222.99      264.93     12.87 o 
 -15   5  12        0.89       -0.35      5.38 o 
 -14   5  12      294.65      306.45     13.46 o 
 -13   5  12        0.88        0.33      2.24 o 
 -12   5  12      534.17      495.84     12.97 o 
 -11   5  12      184.95      187.53      7.48 o 
 -10   5  12       17.46       11.93      2.73 o 
  -9   5  12      911.55      892.20     13.87 o 
  -8   5  12       30.57       36.63      4.20 o 
  -7   5  12     1469.31     1477.15     24.41 o 
  -6   5  12      471.73      447.71     12.60 o 
  -5   5  12      103.96      102.29      5.53 o 
  -4   5  12      257.79      258.64      8.78 o 
  -3   5  12      109.96      112.19      6.43 o 
  -2   5  12      576.17      529.14     23.51 o 
  -1   5  12        6.33        2.22      2.26 o 
   0   5  12       55.47       49.72      4.92 o 
   1   5  12      278.05      290.32      8.62 o 
   2   5  12      216.34      223.06      7.85 o 
   3   5  12       72.64       91.63      6.17 o 
   4   5  12       12.33       19.23      3.28 o 
   5   5  12        2.31       -0.92      2.17 o 
   6   5  12       40.77       32.36      6.51 o 
 -15   6  12       37.07       33.13      5.96 o 
 -14   6  12       89.69       82.88      6.87 o 
 -13   6  12        0.01       -0.58      3.05 o 
 -12   6  12        5.78        7.75      3.07 o 
 -11   6  12      150.28      148.99     14.45 o 
 -10   6  12        1.49       -0.23      6.04 o 
  -9   6  12      292.67      283.98     14.74 o 
  -8   6  12       50.27       56.44      5.83 o 
  -7   6  12        6.69       10.85      4.19 o 
  -6   6  12      183.71      197.20      8.00 o 
  -5   6  12      304.20      314.19     10.80 o 
  -4   6  12      221.99      208.60      8.29 o 
  -3   6  12       96.85       87.23      6.27 o 
  -2   6  12      874.15      869.69     19.72 o 
  -1   6  12      116.58      116.21     10.55 o 
   0   6  12       13.52       12.44      3.03 o 
   1   6  12       59.80       56.72      7.58 o 
   2   6  12        0.22       -1.32      2.35 o 
   3   6  12       47.34       56.83     12.63 o 
   4   6  12        0.15       -0.62      2.67 o 
   5   6  12        5.53        5.16      3.08 o 
 -14   7  12        9.65        7.61      5.44 o 
 -13   7  12       35.08       38.88      6.32 o 
 -12   7  12       49.87       41.77      7.46 o 
 -11   7  12       68.92       69.56      8.13 o 
 -10   7  12        0.21        1.76      2.83 o 
  -9   7  12        8.97        5.29      3.29 o 
  -8   7  12      146.29      152.80     10.96 o 
  -7   7  12       75.95       61.02     11.58 o 
  -6   7  12      150.78      152.61     22.04 o 
  -5   7  12        2.10        2.20      2.69 o 
  -4   7  12       43.44       43.96      4.72 o 
  -3   7  12        5.47        6.56      2.46 o 
  -2   7  12      229.97      211.64     23.07 o 
  -1   7  12       42.93       44.91      6.35 o 
   0   7  12      205.24      196.70      9.00 o 
   1   7  12        8.30        6.38      2.83 o 
   2   7  12      122.97      138.02     10.87 o 
   3   7  12       39.17       51.47      7.17 o 
   4   7  12        1.25        5.58      4.05 o 
 -12   8  12       15.01       23.29      5.56 o 
 -11   8  12       17.56       25.54      8.02 o 
 -10   8  12      125.60      131.03     11.06 o 
  -9   8  12       23.34       17.74     10.96 o 
  -8   8  12       11.66        7.82      3.37 o 
  -7   8  12        0.92       -0.44      2.76 o 
  -6   8  12        0.29        1.51      3.10 o 
  -5   8  12      144.82      143.78     11.30 o 
  -4   8  12      198.76      199.90     11.15 o 
  -3   8  12        5.89        4.84      3.20 o 
  -2   8  12       40.61       33.90      8.43 o 
  -1   8  12       20.88       14.79      5.85 o 
   0   8  12        0.08        0.82      2.40 o 
   1   8  12        0.74       -0.01      2.42 o 
   2   8  12       39.44       52.32      6.20 o 
   3   8  12        2.19        4.56      3.57 o 
 -11   9  12       29.47       26.98      7.81 o 
 -10   9  12        0.74       -0.34      4.42 o 
  -9   9  12        1.50        1.04      3.28 o 
  -8   9  12       70.23       87.92     27.94 o 
  -7   9  12       69.23       67.76      8.16 o 
  -6   9  12       45.47       54.41      7.38 o 
  -5   9  12        4.96        5.03      4.98 o 
  -4   9  12       12.48        3.47      3.59 o 
  -3   9  12        4.47        4.63      3.59 o 
  -2   9  12       64.34       50.77     10.37 o 
  -1   9  12      135.30      116.16     15.07 o 
   0   9  12        9.04        7.96      4.26 o 
   1   9  12       15.44       26.29      7.88 o 
  -7  10  12        6.08        6.98      4.03 o 
  -6  10  12        0.62       -1.44      3.56 o 
  -5  10  12        6.44        4.95      3.95 o 
  -4  10  12        7.82        4.21      3.76 o 
  -3  10  12       15.58       16.02      7.42 o 
  -2  10  12       29.68       31.39      8.51 o 
 -17   1  13       32.75       25.48      5.31 o 
 -16   1  13        9.91        8.09      5.69 o 
 -15   1  13      318.33      327.70     11.96 o 
 -14   1  13       47.91       51.48      5.27 o 
 -13   1  13       78.41       76.59      4.99 o 
 -12   1  13      711.21      691.69     12.99 o 
 -11   1  13       99.06       93.47      5.29 o 
 -10   1  13      339.75      271.15      6.05 o 
  -9   1  13      365.41      356.69      6.62 o 
  -8   1  13       40.40       34.13      2.23 o 
  -7   1  13       40.85       57.34      5.90 o 
  -6   1  13        1.53        0.00      0.89 o 
  -5   1  13       28.67       21.52      1.46 o 
  -4   1  13        1.39        0.05      0.64 o 
  -3   1  13        1.67        3.05      0.90 o 
  -2   1  13      158.26      143.94      4.31 o 
  -1   1  13      104.37      104.26      3.74 o 
   0   1  13      230.57      220.74      5.76 o 
   1   1  13      431.90      421.47      8.77 o 
   2   1  13       72.60       77.28      5.16 o 
   3   1  13       51.83       59.44      4.87 o 
   4   1  13        1.46        2.65      2.22 o 
   5   1  13        0.28        0.14      2.20 o 
   6   1  13       70.91       85.19      6.70 o 
   7   1  13        7.96        6.54      4.26 o 
 -17   2  13        5.71       -3.24      5.22 o 
 -16   2  13       26.77       22.11      4.76 o 
 -15   2  13        8.51        9.45      4.23 o 
 -14   2  13       14.02       13.48      3.29 o 
 -13   2  13       18.84       13.09      4.51 o 
 -12   2  13       42.11       47.77      3.92 o 
 -11   2  13      127.81      121.37      5.07 o 
 -10   2  13      123.86      106.26      4.28 o 
  -9   2  13       33.97       28.24      2.35 o 
  -8   2  13        3.57        1.45      1.07 o 
  -7   2  13      337.82      343.81      8.74 o 
  -6   2  13      239.48      254.16      7.13 o 
  -5   2  13      281.32      244.22      7.71 o 
  -4   2  13      209.22      206.97      7.50 o 
  -3   2  13       19.14       17.41      1.66 o 
  -2   2  13        0.97        1.75      1.00 o 
  -1   2  13        9.47        8.83      1.87 o 
   0   2  13       21.59       14.39      2.02 o 
   1   2  13       10.55        9.56      1.96 o 
   2   2  13        7.61        9.46      1.97 o 
   3   2  13      263.57      267.07      7.58 o 
   4   2  13      215.85      219.78      8.34 o 
   5   2  13       21.96       25.64      4.52 o 
   6   2  13      167.73      172.67     12.51 o 
   7   2  13       57.89       58.66      8.63 o 
 -17   3  13        0.16       -4.58      8.09 o 
 -16   3  13      108.86      129.98     11.34 o 
 -15   3  13       28.78       34.17      5.55 o 
 -14   3  13       18.58       18.50      3.27 o 
 -13   3  13        0.26        1.89      1.87 o 
 -12   3  13      192.38      197.24      7.89 o 
 -11   3  13      172.47      140.44      5.20 o 
 -10   3  13     1075.40      876.34     13.47 o 
  -9   3  13       65.38       48.30      3.12 o 
  -8   3  13      169.02      156.45      4.54 o 
  -7   3  13      247.00      228.99      9.90 o 
  -6   3  13     1441.38     1409.64     23.01 o 
  -5   3  13      346.17      345.52      7.52 o 
  -4   3  13      208.88      216.79      6.25 o 
  -3   3  13      274.71      276.51      7.22 o 
  -2   3  13      105.08      107.86      5.22 o 
  -1   3  13      188.82      157.87      4.88 o 
   0   3  13      179.50      201.59      5.82 o 
   1   3  13        3.87        2.71      1.52 o 
   2   3  13       42.92       39.95      3.77 o 
   3   3  13      184.88      190.90      7.24 o 
   4   3  13       63.41       70.27      5.42 o 
   5   3  13      139.61      154.56      7.73 o 
   6   3  13        0.43       -0.94      2.84 o 
 -16   4  13        3.14        2.97      2.98 o 
 -15   4  13      104.80       98.77      7.97 o 
 -14   4  13      131.40      132.53      7.34 o 
 -13   4  13        0.48       -2.12      2.16 o 
 -12   4  13       13.38       10.20      2.90 o 
 -11   4  13       54.62       48.07      3.81 o 
 -10   4  13      342.07      353.04      9.45 o 
  -9   4  13        7.93        6.72      1.72 o 
  -8   4  13       12.22       16.96      2.77 o 
  -7   4  13       30.45       32.98      3.77 o 
  -6   4  13       24.35       23.33      5.01 o 
  -5   4  13      322.69      324.90      7.51 o 
  -4   4  13       81.72       89.73      4.18 o 
  -3   4  13        1.74        0.20      1.30 o 
  -2   4  13       17.12       12.13      2.53 o 
  -1   4  13      359.86      355.71     10.81 o 
   0   4  13       25.47       22.06      2.76 o 
   1   4  13      280.42      273.35      8.28 o 
   2   4  13        2.05        4.88      2.07 o 
   3   4  13       21.33       17.16      3.10 o 
   4   4  13      359.82      364.42     11.06 o 
   5   4  13      255.73      252.62      9.40 o 
   6   4  13       19.36       15.77      5.03 o 
 -16   5  13        8.52       10.00      8.91 o 
 -15   5  13       62.53       61.13     11.92 o 
 -14   5  13      193.41      206.18     10.02 o 
 -13   5  13        0.00        1.76      2.80 o 
 -12   5  13      572.33      517.21     13.08 o 
 -11   5  13      384.52      371.22     10.59 o 
 -10   5  13      237.74      240.19      7.73 o 
  -9   5  13     1300.04     1245.18     23.92 o 
  -8   5  13      534.23      531.54     12.49 o 
  -7   5  13     1028.39     1017.88     22.02 o 
  -6   5  13      472.78      484.04     11.30 o 
  -5   5  13      203.80      195.36      7.78 o 
  -4   5  13      579.39      591.08     14.52 o 
  -3   5  13      263.51      268.18      9.24 o 
  -2   5  13     1085.90     1001.06     26.37 o 
  -1   5  13        0.02        2.01      2.17 o 
   0   5  13      364.29      347.99     15.01 o 
   1   5  13        3.97        3.40      2.37 o 
   2   5  13      190.06      189.85      8.92 o 
   3   5  13       86.04      108.12      8.16 o 
   4   5  13      118.17      124.27      9.85 o 
   5   5  13       10.02        6.41      3.33 o 
 -15   6  13       13.15        9.76      3.60 o 
 -14   6  13       35.53       34.43      5.89 o 
 -13   6  13        3.48       -2.18      6.84 o 
 -12   6  13       34.72       29.55      6.43 o 
 -11   6  13       10.98       13.17      4.01 o 
 -10   6  13        4.12       -1.93     10.33 o 
  -9   6  13      258.24      232.36     11.03 o 
  -8   6  13       77.06       83.35      6.23 o 
  -7   6  13       16.71       15.39      3.68 o 
  -6   6  13       43.94       44.69      4.54 o 
  -5   6  13        0.08        1.28      1.99 o 
  -4   6  13       10.08        5.04      2.49 o 
  -3   6  13      182.34      172.58      7.79 o 
  -2   6  13       33.16       20.81      4.30 o 
  -1   6  13       80.87       72.45      6.12 o 
   0   6  13       23.56       22.79      3.95 o 
   1   6  13      111.35      106.36      8.39 o 
   2   6  13       28.68       30.12      4.63 o 
   3   6  13        5.97        5.09      3.01 o 
   4   6  13        2.56        2.70      2.94 o 
 -14   7  13       27.42       18.78     13.72 o 
 -13   7  13      491.02      524.98     17.83 o 
 -12   7  13      135.64      134.43     11.36 o 
 -11   7  13       59.23       61.23      7.73 o 
 -10   7  13      310.01      325.42     22.94 o 
  -9   7  13       20.04       27.28      5.24 o 
  -8   7  13     1216.06     1172.00     42.67 o 
  -7   7  13        3.50        4.06      2.87 o 
  -6   7  13       85.35       71.59      7.41 o 
  -5   7  13       58.46       55.39      5.37 o 
  -4   7  13       28.09       26.36      3.94 o 
  -3   7  13      595.06      523.41     14.93 o 
  -2   7  13        0.28        0.62      4.25 o 
  -1   7  13       87.78       82.11      6.80 o 
   0   7  13       39.09       35.92      4.85 o 
   1   7  13       42.72       40.30      5.31 o 
   2   7  13      233.79      236.55     13.89 o 
   3   7  13        5.94        4.86      3.40 o 
 -12   8  13       47.11       59.00      8.01 o 
 -11   8  13       31.65       39.46      6.82 o 
 -10   8  13       12.88       17.56      7.20 o 
  -9   8  13        1.34        5.30      4.90 o 
  -8   8  13      129.73      121.24     10.30 o 
  -7   8  13      177.00      148.28     11.34 o 
  -6   8  13        5.12        8.93      4.01 o 
  -5   8  13        4.96        5.37      3.30 o 
  -4   8  13        3.38        6.91      3.45 o 
  -3   8  13        0.16        2.86      3.17 o 
  -2   8  13        4.43        0.15      3.91 o 
  -1   8  13        1.50        2.65      2.66 o 
   0   8  13       26.81       32.50      4.74 o 
   1   8  13        8.08        6.45      3.13 o 
   2   8  13        3.18        3.81      3.39 o 
 -10   9  13       87.61       95.14     10.02 o 
  -9   9  13       21.37       15.35      4.64 o 
  -8   9  13      124.46      123.19     10.90 o 
  -7   9  13       15.67       13.27      4.46 o 
  -6   9  13       16.60       13.86      4.66 o 
  -5   9  13       33.34       24.09      5.31 o 
  -4   9  13        0.06       -0.91      3.12 o 
  -3   9  13       21.07       18.33      7.04 o 
  -2   9  13       12.50       11.57      5.64 o 
  -1   9  13       32.05       29.21      8.49 o 
   0   9  13       13.72       28.50      8.03 o 
  -6  10  13       28.41       22.36      5.45 o 
  -5  10  13       40.58       43.12      7.46 o 
 -17   0  14      121.10      127.67     13.21 o 
 -16   0  14        5.10       12.22      6.50 o 
 -15   0  14        2.50       -3.38      5.38 o 
 -14   0  14      379.93      321.48     15.24 o 
 -13   0  14       87.55      100.92      9.44 o 
 -12   0  14       46.80       51.14      6.63 o 
 -11   0  14     1548.50     1426.22     32.35 o 
 -10   0  14     2908.24     2670.26     59.15 o 
  -9   0  14      385.66      377.90     23.45 o 
  -7   0  14      469.76      410.70     12.11 o 
  -6   0  14      951.07      974.69     21.47 o 
  -5   0  14       10.93        7.68      1.11 o 
  -4   0  14      973.18      886.17     12.98 o 
  -3   0  14      164.14      173.18     16.88 o 
  -2   0  14       15.01       10.12      2.72 o 
  -1   0  14       11.63       11.51      4.89 o 
   0   0  14       65.79       63.55      6.27 o 
   1   0  14      360.51      364.98     32.78 o 
   2   0  14      425.09      441.46     16.30 o 
   3   0  14      369.00      389.48     15.71 o 
   4   0  14        0.62       -0.65      3.00 o 
   5   0  14        0.43        2.35      3.57 o 
   6   0  14        0.52        2.75      3.60 o 
 -17   1  14       15.62       12.10      4.32 o 
 -16   1  14        0.00        3.91      3.70 o 
 -15   1  14       48.46       55.24      5.91 o 
 -14   1  14      254.58      242.98      9.62 o 
 -13   1  14      244.54      239.83      8.78 o 
 -12   1  14       33.58       27.83      3.62 o 
 -11   1  14        7.34        5.97      1.73 o 
 -10   1  14      722.36      588.96      9.41 o 
  -9   1  14      288.91      298.49      6.12 o 
  -8   1  14      134.03      139.26      4.91 o 
  -7   1  14      300.38      311.73      9.15 o 
  -6   1  14       27.03       25.35      2.22 o 
  -5   1  14      190.45      188.95      4.47 o 
  -4   1  14       37.83       39.96      2.11 o 
  -3   1  14      156.72      153.82      4.21 o 
  -2   1  14      129.85      113.18      6.11 o 
  -1   1  14      187.10      178.63      5.04 o 
   0   1  14      270.36      249.65      9.86 o 
   1   1  14       70.62       78.02      5.07 o 
   2   1  14       75.33       66.37      5.01 o 
   3   1  14        0.00        0.11      1.85 o 
   4   1  14        6.00        4.96      2.48 o 
   5   1  14       14.30       13.02      3.24 o 
   6   1  14        4.81        0.52      2.88 o 
 -17   2  14       10.42        5.03      3.94 o 
 -16   2  14       79.27       76.35      7.27 o 
 -15   2  14       90.10       88.32      7.15 o 
 -14   2  14        0.73        0.77      2.50 o 
 -13   2  14       29.46       31.21      3.43 o 
 -12   2  14       64.94       63.35      4.11 o 
 -11   2  14        9.84        9.41      1.98 o 
 -10   2  14       26.25       34.57      2.63 o 
  -9   2  14      160.49      169.12      4.54 o 
  -8   2  14       21.86       26.51      2.90 o 
  -7   2  14        3.54        3.26      2.36 o 
  -6   2  14       54.63       52.93      4.30 o 
  -5   2  14      100.39       92.25      5.34 o 
  -4   2  14       14.52       13.18      2.04 o 
  -3   2  14       12.78       16.36      1.76 o 
  -2   2  14      132.99      131.31      4.25 o 
  -1   2  14       34.35       31.83      2.62 o 
   0   2  14       14.00        9.08      1.79 o 
   1   2  14       24.39       23.37      2.58 o 
   2   2  14       12.82        8.79      2.37 o 
   3   2  14      187.70      198.56      7.81 o 
   4   2  14       43.12       41.53      5.37 o 
   5   2  14       14.87       12.34      3.72 o 
   6   2  14       20.35       22.68      4.65 o 
 -17   3  14       12.20       17.63      4.86 o 
 -16   3  14       26.87       29.51      6.32 o 
 -15   3  14       30.18       39.26      4.31 o 
 -14   3  14      147.19      141.33      6.95 o 
 -13   3  14        5.73        5.66      2.17 o 
 -12   3  14      383.07      322.58      9.43 o 
 -11   3  14      420.95      334.47      7.76 o 
 -10   3  14       81.26       78.15      4.06 o 
  -9   3  14      150.60      132.31      4.17 o 
  -8   3  14       32.08       32.15      3.09 o 
  -7   3  14      517.01      472.70     11.15 o 
  -6   3  14     2142.26     2095.63     31.87 o 
  -5   3  14        4.96        3.21      1.47 o 
  -4   3  14       42.57       49.02      3.56 o 
  -3   3  14        4.40        4.45      1.40 o 
  -2   3  14      157.01      138.27      6.99 o 
  -1   3  14      193.52      142.14      4.72 o 
   0   3  14      204.61      205.27      6.04 o 
   1   3  14       84.87       87.78      6.47 o 
   2   3  14       24.94       23.97      4.31 o 
   3   3  14       23.97       17.80      3.51 o 
   4   3  14       37.78       48.36      5.71 o 
   5   3  14        0.00        2.65      2.95 o 
   6   3  14       42.94       44.89      7.50 o 
 -16   4  14        1.97       -2.08      4.29 o 
 -15   4  14        3.09        1.32      2.56 o 
 -14   4  14        8.06       12.02      3.49 o 
 -13   4  14       76.40       66.73      4.98 o 
 -12   4  14        0.34        0.14      2.08 o 
 -11   4  14     1014.81      898.88     14.45 o 
 -10   4  14       39.88       27.17      3.21 o 
  -9   4  14       18.31        9.84      2.33 o 
  -8   4  14       14.90        9.22      3.52 o 
  -7   4  14      494.18      437.86     13.17 o 
  -6   4  14      734.68      704.70     12.59 o 
  -5   4  14       31.77       38.92      3.11 o 
  -4   4  14       55.84       55.93      3.51 o 
  -3   4  14       25.05       24.63      3.36 o 
  -2   4  14      261.07      244.26     10.49 o 
  -1   4  14        0.07        0.47      3.14 o 
   0   4  14      412.30      421.84     12.65 o 
   1   4  14       98.15       91.45     10.88 o 
   2   4  14       13.54       17.16      2.93 o 
   3   4  14      115.90      125.30      7.17 o 
   4   4  14       63.90       57.50      5.05 o 
   5   4  14      147.13      164.91     10.67 o 
 -16   5  14       59.98       52.25      5.92 o 
 -15   5  14       14.28        9.55      3.19 o 
 -14   5  14       41.65       52.00      5.39 o 
 -13   5  14       11.38       17.46      4.05 o 
 -12   5  14       23.70       20.66      3.88 o 
 -11   5  14      235.84      231.30      7.93 o 
 -10   5  14      256.88      232.66      7.62 o 
  -9   5  14       17.19       24.82      3.06 o 
  -8   5  14       35.08       46.39      5.09 o 
  -7   5  14      596.75      577.31     15.29 o 
  -6   5  14       30.54       29.98      3.29 o 
  -5   5  14        4.33        5.15      2.99 o 
  -4   5  14       12.88       16.62      3.10 o 
  -3   5  14        0.58       -0.02      1.71 o 
  -2   5  14      536.38      456.12     13.10 o 
  -1   5  14      196.21      175.19      7.99 o 
   0   5  14       40.55       44.69      4.96 o 
   1   5  14       39.51       36.41      4.74 o 
   2   5  14       28.81       36.66      4.92 o 
   3   5  14       85.04      106.42      8.20 o 
   4   5  14       56.35       44.50      5.78 o 
   5   5  14       23.58       21.25      5.55 o 
 -15   6  14       38.23       32.72     11.43 o 
 -14   6  14        4.98        1.93     10.02 o 
 -13   6  14       21.22       21.32      4.94 o 
 -12   6  14        5.83       10.68      4.97 o 
 -11   6  14        1.18       -1.14      2.54 o 
 -10   6  14      550.52      584.14     24.97 o 
  -9   6  14      283.81      288.14     10.90 o 
  -8   6  14      353.32      351.47     15.54 o 
  -7   6  14      141.90      146.76      7.58 o 
  -6   6  14       28.26       26.83      3.87 o 
  -5   6  14      297.25      286.96     12.84 o 
  -4   6  14        0.26       -1.42      1.66 o 
  -3   6  14        6.83       12.45      2.88 o 
  -2   6  14        1.11        2.08      2.58 o 
  -1   6  14      352.38      330.90     11.69 o 
   0   6  14      119.54      118.97     15.86 o 
   1   6  14      124.98      121.66      8.52 o 
   2   6  14        2.62        7.76      3.29 o 
   3   6  14        1.70        1.22      2.75 o 
   4   6  14       12.47       19.88      5.57 o 
 -14   7  14       43.58       36.44     14.26 o 
 -13   7  14      103.07      117.93     10.92 o 
 -12   7  14        8.50        9.44      4.25 o 
 -11   7  14       23.76       30.19      5.73 o 
 -10   7  14      312.40      328.65     14.67 o 
  -9   7  14      467.11      477.29     24.79 o 
  -8   7  14      153.99      144.54     10.75 o 
  -7   7  14        2.20        1.76      5.41 o 
  -6   7  14       95.86       97.33     14.02 o 
  -5   7  14        1.62        3.26      2.17 o 
  -4   7  14       30.96       33.89      5.03 o 
  -3   7  14        8.43        6.47      2.69 o 
  -2   7  14      125.04      131.18     10.48 o 
  -1   7  14      142.99      146.09     12.20 o 
   0   7  14       54.09       57.46      6.92 o 
   1   7  14        1.70        4.11      2.72 o 
   2   7  14       51.14       48.41      7.73 o 
   3   7  14       97.28       95.75     10.00 o 
 -12   8  14       36.11       39.51      6.56 o 
 -11   8  14      195.53      209.83     12.45 o 
 -10   8  14       38.81       55.55      7.46 o 
  -9   8  14       53.70       63.09      7.59 o 
  -8   8  14      183.59      186.62     12.04 o 
  -7   8  14       65.68       65.46      7.81 o 
  -6   8  14       72.22       89.41      9.10 o 
  -5   8  14        1.62        1.09      2.84 o 
  -4   8  14        3.87        1.76      3.14 o 
  -3   8  14       45.77       51.28     10.37 o 
  -2   8  14        3.91       12.97      5.70 o 
  -1   8  14        7.85        8.18      3.19 o 
   0   8  14        2.63        3.87      3.92 o 
   1   8  14       15.94        6.33      3.94 o 
 -10   9  14       25.92       26.69      5.74 o 
  -9   9  14        5.17        4.04      7.56 o 
  -8   9  14       93.51       92.99     11.61 o 
  -7   9  14       15.80       13.43      4.26 o 
  -6   9  14       24.90       16.12      4.69 o 
  -5   9  14        4.08        3.67      3.97 o 
  -4   9  14        0.55        1.88      3.80 o 
  -3   9  14        7.26        8.18      5.92 o 
  -2   9  14        1.51        0.86      4.57 o 
  -1   9  14        7.98        9.04      5.33 o 
 -18   1  15       24.89       29.20      6.04 o 
 -17   1  15        0.35       -4.52      5.10 o 
 -16   1  15       16.92       22.35      4.69 o 
 -15   1  15      146.40      160.04      8.27 o 
 -14   1  15        2.47        4.61      2.76 o 
 -13   1  15       24.72       21.41      3.60 o 
 -12   1  15       84.24       70.80      4.82 o 
 -11   1  15        1.47       -0.69      1.34 o 
 -10   1  15      326.51      279.91      6.03 o 
  -9   1  15        4.29        5.72      1.44 o 
  -8   1  15       87.15       82.92      3.70 o 
  -7   1  15      500.40      461.76     13.62 o 
  -6   1  15     1971.08     1954.44     41.68 o 
  -5   1  15      268.66      255.79      5.60 o 
  -4   1  15       61.05       63.91      2.58 o 
  -3   1  15      701.39      682.70     10.96 o 
  -2   1  15       17.97       18.39      2.42 o 
  -1   1  15      168.47      146.31      5.65 o 
   0   1  15      128.06      116.94      7.81 o 
   1   1  15        8.39        6.38      2.15 o 
   2   1  15       19.40       21.73      3.27 o 
   3   1  15        1.22        0.59      1.97 o 
   4   1  15        0.38        1.70      2.37 o 
   5   1  15       88.92      109.77      7.60 o 
 -17   2  15      125.02      118.81      9.06 o 
 -16   2  15        8.86        9.10      5.25 o 
 -15   2  15        3.96        4.61      4.53 o 
 -14   2  15        0.38        2.16      2.64 o 
 -13   2  15      118.70      101.10      6.60 o 
 -12   2  15      150.29      142.99      5.27 o 
 -11   2  15      267.50      243.20      6.27 o 
 -10   2  15       20.54       18.40      2.09 o 
  -9   2  15       48.19       52.75      2.94 o 
  -8   2  15       55.28       53.56      4.28 o 
  -7   2  15        0.00       -0.88      1.43 o 
  -6   2  15       51.25       42.93      4.36 o 
  -5   2  15      247.80      253.57      6.82 o 
  -4   2  15      255.17      244.33      5.92 o 
  -3   2  15        1.71        2.32      1.39 o 
  -2   2  15        0.62        0.46      1.11 o 
  -1   2  15      169.38      167.21      6.59 o 
   0   2  15        9.06        6.76      1.69 o 
   1   2  15       15.51       20.40      3.02 o 
   2   2  15        1.64       -1.72      1.72 o 
   3   2  15       19.70       21.20      4.19 o 
   4   2  15        0.21       -2.75      2.88 o 
   5   2  15        4.16        6.94      3.11 o 
 -17   3  15      190.26      191.53     11.31 o 
 -16   3  15        1.06        0.90      4.32 o 
 -15   3  15       79.23       76.48      6.79 o 
 -14   3  15       12.62        7.33      2.60 o 
 -13   3  15       29.34       23.32      6.35 o 
 -12   3  15       63.87       41.32      3.46 o 
 -11   3  15       34.23       36.20      3.24 o 
 -10   3  15       22.49       11.27      2.39 o 
  -9   3  15      192.19      173.30      5.53 o 
  -8   3  15       15.25       25.17      3.41 o 
  -7   3  15     1957.98     1700.99     27.41 o 
  -6   3  15      849.48      808.92     13.60 o 
  -5   3  15       38.89       42.89      3.51 o 
  -4   3  15      112.72       98.66      4.58 o 
  -3   3  15       18.13        9.36      3.01 o 
  -2   3  15      124.22       86.88      5.08 o 
  -1   3  15      349.53      289.46      8.36 o 
   0   3  15        3.13        7.18      2.30 o 
   1   3  15       44.27       48.99      4.08 o 
   2   3  15      174.93      193.64      8.86 o 
   3   3  15        0.69       -2.13      2.20 o 
   4   3  15       80.87      110.78      8.46 o 
   5   3  15        9.83       10.10      3.29 o 
 -17   4  15       86.04      104.88     13.66 o 
 -16   4  15      106.74      113.48      9.44 o 
 -15   4  15        1.06        2.29      4.47 o 
 -14   4  15       95.56       92.26      6.03 o 
 -13   4  15        0.03       -1.05      3.37 o 
 -12   4  15        4.08        2.69      2.27 o 
 -11   4  15        0.60        0.25      1.90 o 
 -10   4  15       11.92       11.76      2.54 o 
  -9   4  15      851.58      808.78     16.27 o 
  -8   4  15      158.01      152.61      6.62 o 
  -7   4  15       34.33       32.68      3.62 o 
  -6   4  15        0.53        4.93      1.73 o 
  -5   4  15       16.69       20.60      2.80 o 
  -4   4  15      192.12      191.88      6.49 o 
  -3   4  15       47.42       37.90      5.29 o 
  -2   4  15       64.92       55.91      5.02 o 
  -1   4  15      289.38      279.04      9.90 o 
   0   4  15       48.11       38.58      4.46 o 
   1   4  15       82.98       89.13      6.84 o 
   2   4  15      288.54      320.72     11.83 o 
   3   4  15        7.63        9.67      3.48 o 
   4   4  15      136.23      135.19     12.36 o 
 -16   5  15        4.96       -1.96      6.22 o 
 -15   5  15       16.74       19.35      4.98 o 
 -14   5  15       10.64       16.58      6.21 o 
 -13   5  15       27.33       22.92      4.72 o 
 -12   5  15       59.65       52.24      4.73 o 
 -11   5  15        0.09        3.10      2.38 o 
 -10   5  15       50.43       60.17      4.58 o 
  -9   5  15        0.02        4.09      2.13 o 
  -8   5  15      258.56      255.84     10.00 o 
  -7   5  15      151.30      153.67      5.85 o 
  -6   5  15      136.14      137.35      7.11 o 
  -5   5  15      147.61      137.52      6.71 o 
  -4   5  15        1.04       -1.63      1.63 o 
  -3   5  15       11.37        4.81      2.36 o 
  -2   5  15      144.06      147.43      9.62 o 
  -1   5  15       57.54       49.04      5.05 o 
   0   5  15      411.80      425.20     13.49 o 
   1   5  15      176.96      190.05      9.16 o 
   2   5  15        2.51        8.25      3.18 o 
   3   5  15      427.22      448.75     15.31 o 
   4   5  15        4.19        7.05      3.42 o 
 -15   6  15        0.13      -10.38     14.54 o 
 -14   6  15       11.59       11.28      4.41 o 
 -13   6  15        4.69        0.23      4.86 o 
 -12   6  15        0.15       -0.38      7.58 o 
 -11   6  15        2.83        4.66      5.22 o 
 -10   6  15      132.96      136.51     10.47 o 
  -9   6  15       52.63       56.72      5.43 o 
  -8   6  15        0.32        1.03      3.12 o 
  -7   6  15      194.83      212.04      8.81 o 
  -6   6  15        7.83       10.78      2.82 o 
  -5   6  15       85.24       93.56      8.68 o 
  -4   6  15       61.09       53.85      5.29 o 
  -3   6  15        0.06       -0.61      2.44 o 
  -2   6  15        0.11       -0.11      2.08 o 
  -1   6  15       49.04       45.83      5.22 o 
   0   6  15      192.05      169.87     11.55 o 
   1   6  15       12.38       13.86      3.71 o 
   2   6  15       44.36       62.25      6.65 o 
   3   6  15       11.47        7.54      3.73 o 
 -14   7  15       38.07       30.01      6.22 o 
 -13   7  15        7.16        8.71      4.04 o 
 -12   7  15        0.03       -0.39      3.18 o 
 -11   7  15        1.04       -2.47      5.47 o 
 -10   7  15      149.89      161.29     13.34 o 
  -9   7  15      431.87      472.55     25.11 o 
  -8   7  15        7.62        6.45      3.44 o 
  -7   7  15       15.80       13.94      4.15 o 
  -6   7  15       17.95       19.06      3.87 o 
  -5   7  15        4.31        5.38      2.61 o 
  -4   7  15      163.54      173.13      8.45 o 
  -3   7  15        0.41       -1.18      2.74 o 
  -2   7  15       58.66       57.94      6.88 o 
  -1   7  15       68.02       63.69      6.43 o 
   0   7  15       27.79       31.45      4.97 o 
   1   7  15       46.36       47.75      5.81 o 
   2   7  15       62.63       71.53      9.47 o 
 -12   8  15       42.90       44.51      7.11 o 
 -11   8  15        5.43        3.89      4.79 o 
 -10   8  15       50.44       33.05      8.55 o 
  -9   8  15       26.15       19.14      4.91 o 
  -8   8  15       14.70       16.09      7.09 o 
  -7   8  15       38.62       47.44      6.87 o 
  -6   8  15       27.54       19.43      5.04 o 
  -5   8  15       98.87       93.30      9.14 o 
  -4   8  15        6.17        3.53      4.89 o 
  -3   8  15        6.21        6.96      4.94 o 
  -2   8  15        0.86       -1.68      2.22 o 
  -1   8  15       40.24       45.82      7.01 o 
   0   8  15        9.12        5.95      3.74 o 
 -10   9  15       27.01       27.98      5.97 o 
  -9   9  15       52.88       38.39      6.57 o 
  -8   9  15      104.35       93.67      9.78 o 
  -7   9  15       11.44        4.73      3.54 o 
  -6   9  15       50.28       43.34      7.07 o 
  -5   9  15       28.40       26.82      5.94 o 
  -4   9  15        9.36        0.44      5.34 o 
  -3   9  15        2.17        4.47      4.83 o 
  -2   9  15       32.42       35.53      8.97 o 
 -18   0  16       19.54       17.64      7.03 o 
 -17   0  16        1.90        2.60      4.29 o 
 -16   0  16       16.36       14.28      5.31 o 
 -15   0  16        2.85        6.19      9.89 o 
 -14   0  16       85.48       93.02      9.31 o 
 -13   0  16        7.79        4.79      3.46 o 
 -12   0  16      681.50      607.01     16.39 o 
 -11   0  16      621.80      584.14     15.34 o 
 -10   0  16       67.29       53.99      5.17 o 
  -9   0  16     1313.99     1168.82     23.24 o 
  -8   0  16     4395.43     4216.77     78.03 o 
  -7   0  16     1166.46     1131.32     26.77 o 
  -6   0  16      126.34      131.77     11.95 o 
  -5   0  16       15.82       13.30      2.56 o 
  -4   0  16       62.30       74.25      5.32 o 
  -3   0  16      243.72      238.83     15.74 o 
  -2   0  16       64.39       70.00      6.31 o 
  -1   0  16      379.41      353.10     13.29 o 
   0   0  16       12.48       12.98      3.53 o 
   1   0  16      256.05      246.25     11.80 o 
   2   0  16       60.88       47.40      6.48 o 
   3   0  16        0.00       -2.33      2.33 o 
   4   0  16       31.72       35.35      6.61 o 
   5   0  16       30.13       13.18      4.76 o 
 -18   1  16        1.54        1.42      6.22 o 
 -17   1  16      167.16      183.19     10.95 o 
 -16   1  16      103.88      110.27      8.12 o 
 -15   1  16      210.21      230.39      9.65 o 
 -14   1  16      163.61      161.22      7.72 o 
 -13   1  16       13.81       15.46      4.87 o 
 -12   1  16      298.59      240.64      6.96 o 
 -11   1  16      124.08       85.50      4.55 o 
 -10   1  16     1006.05      824.37     13.17 o 
  -9   1  16        6.60        7.28      1.69 o 
  -8   1  16      124.77      125.89      5.66 o 
  -7   1  16      666.18      621.01     14.46 o 
  -6   1  16      958.21      913.50     13.41 o 
  -5   1  16     2997.01     2897.17     34.50 o 
  -4   1  16       17.06       15.30      2.74 o 
  -3   1  16        2.30        4.34      1.46 o 
  -2   1  16       20.45       14.56      2.26 o 
  -1   1  16       76.03       60.61      4.41 o 
   0   1  16      171.87      154.83      6.32 o 
   1   1  16       18.76       15.01      2.82 o 
   2   1  16      117.51      128.80      7.30 o 
   3   1  16        0.26       -2.05      2.05 o 
   4   1  16       35.65       47.65      7.51 o 
   5   1  16       19.29       14.42      3.72 o 
 -17   2  16        9.02       14.36      6.47 o 
 -16   2  16        5.50       -0.64      4.50 o 
 -15   2  16       12.48        5.00      8.17 o 
 -14   2  16       58.39       71.95      6.32 o 
 -13   2  16        2.31        2.99      2.74 o 
 -12   2  16       10.58       10.05      3.11 o 
 -11   2  16      105.45      106.26      4.24 o 
 -10   2  16        0.11        1.62      1.51 o 
  -9   2  16       65.36       61.78      4.75 o 
  -8   2  16       21.66       17.55      2.76 o 
  -7   2  16      301.63      275.25     10.70 o 
  -6   2  16        0.85        3.13      1.48 o 
  -5   2  16        1.14        1.60      1.11 o 
  -4   2  16      118.15      116.63      4.16 o 
  -3   2  16       84.88       83.92      4.46 o 
  -2   2  16      550.44      519.46     11.48 o 
  -1   2  16      153.77      162.96      7.68 o 
   0   2  16        9.81       10.29      2.34 o 
   1   2  16        0.91        0.81      1.84 o 
   2   2  16       38.63       34.98      4.06 o 
   3   2  16        3.15        0.59      2.40 o 
   4   2  16       59.98       63.24      6.56 o 
   5   2  16        4.44        5.45      3.51 o 
 -17   3  16       23.68       19.24     11.19 o 
 -16   3  16        1.45        1.84      3.17 o 
 -15   3  16        5.71        4.82      2.96 o 
 -14   3  16        7.21        1.17      2.24 o 
 -13   3  16        0.63       -0.17      2.00 o 
 -12   3  16      196.43      189.98      7.05 o 
 -11   3  16        7.71        5.47      3.31 o 
 -10   3  16       44.08       35.48      3.24 o 
  -9   3  16      164.22      155.58      6.63 o 
  -8   3  16       37.46       39.51      4.60 o 
  -7   3  16      657.28      631.42     15.13 o 
  -6   3  16       34.34       20.07      2.38 o 
  -5   3  16      186.39      179.10      6.09 o 
  -4   3  16       59.95       38.69      2.98 o 
  -3   3  16       37.36       45.58      3.76 o 
  -2   3  16       34.41       14.16      2.66 o 
  -1   3  16        4.89        1.43      1.59 o 
   0   3  16      147.82      157.55     10.01 o 
   1   3  16       48.97       42.16      6.39 o 
   2   3  16      431.96      439.21     18.49 o 
   3   3  16      235.10      267.34     15.26 o 
   4   3  16        7.34        8.79      4.11 o 
 -17   4  16       10.60       11.35     12.51 o 
 -16   4  16       17.82       10.82     16.68 o 
 -15   4  16        9.09       12.75      3.83 o 
 -14   4  16        9.37       15.96      6.54 o 
 -13   4  16       16.04        9.56      4.97 o 
 -12   4  16       26.35       23.32      3.32 o 
 -11   4  16      404.58      369.09     11.96 o 
 -10   4  16        2.13        3.66      1.95 o 
  -9   4  16      150.67      126.47      7.12 o 
  -8   4  16       52.93       30.46      3.67 o 
  -7   4  16        0.63        2.76      1.59 o 
  -6   4  16        3.99        5.16      1.59 o 
  -5   4  16      257.44      244.31      6.77 o 
  -4   4  16        5.89        4.33      1.98 o 
  -3   4  16       63.63       44.80      4.51 o 
  -2   4  16       12.62       13.83      2.94 o 
  -1   4  16       15.30       14.50      3.09 o 
   0   4  16      106.39       79.30      6.47 o 
   1   4  16       25.85       26.11      4.07 o 
   2   4  16       84.69       85.70      9.47 o 
   3   4  16       51.65       43.98      7.40 o 
   4   4  16      196.96      240.18     22.89 o 
 -16   5  16        7.86        3.69      7.74 o 
 -15   5  16       61.91       61.35      9.06 o 
 -14   5  16        0.66       -0.87      5.65 o 
 -13   5  16       12.06       14.13      4.19 o 
 -12   5  16       36.98       28.24      3.77 o 
 -11   5  16        0.94       -0.01      2.49 o 
 -10   5  16      182.11      160.72      6.48 o 
  -9   5  16       23.61       36.04      4.82 o 
  -8   5  16       37.36       53.54      5.45 o 
  -7   5  16      152.78      150.17      7.15 o 
  -6   5  16        2.91        2.72      2.19 o 
  -5   5  16        3.41        2.65      2.08 o 
  -4   5  16       14.29       17.60      3.37 o 
  -3   5  16      118.21      107.33      7.16 o 
  -2   5  16       19.67       14.31      3.21 o 
  -1   5  16       38.24       42.04      4.86 o 
   0   5  16       10.19        8.11      2.86 o 
   1   5  16       55.43       57.93      6.02 o 
   2   5  16      252.89      249.38     10.96 o 
   3   5  16       16.87       14.28      5.00 o 
 -15   6  16       13.29        3.07     13.56 o 
 -14   6  16       28.48       19.09      4.83 o 
 -13   6  16       59.47       72.60     14.29 o 
 -12   6  16        4.11        4.20      6.27 o 
 -11   6  16       22.86       20.05      4.17 o 
 -10   6  16      365.33      376.02     13.30 o 
  -9   6  16       71.45       75.00      7.68 o 
  -8   6  16       11.82       14.33      3.13 o 
  -7   6  16        2.79        4.99      2.65 o 
  -6   6  16      235.37      226.83      9.42 o 
  -5   6  16       23.68       16.57      4.30 o 
  -4   6  16        8.46        5.72      2.84 o 
  -3   6  16        0.63        0.35      2.08 o 
  -2   6  16       23.27       20.26      3.73 o 
  -1   6  16      142.04      147.96      9.24 o 
   0   6  16      121.30      117.73      8.63 o 
   1   6  16       87.29       82.11      8.30 o 
   2   6  16        8.89       10.32      4.13 o 
 -14   7  16        7.61        5.88      4.21 o 
 -13   7  16        1.58       -0.19      3.39 o 
 -12   7  16       62.72       73.73      8.67 o 
 -11   7  16       35.07       37.31     10.00 o 
 -10   7  16      188.93      237.23     17.86 o 
  -9   7  16      151.68      173.23     13.34 o 
  -8   7  16      100.36      116.91     13.21 o 
  -7   7  16        4.86       12.64     10.47 o 
  -6   7  16        3.08        6.00      2.73 o 
  -5   7  16      205.48      219.53      9.66 o 
  -4   7  16       55.54       75.24      6.71 o 
  -3   7  16        4.81        5.15      2.65 o 
  -2   7  16       11.72       15.25      3.88 o 
  -1   7  16       75.94       51.39      5.83 o 
   0   7  16      195.34      211.89     11.99 o 
   1   7  16        1.52        2.41      3.25 o 
 -12   8  16        0.26       -0.47      5.02 o 
 -11   8  16      118.50      146.50     17.37 o 
 -10   8  16       52.28       42.05      7.26 o 
  -9   8  16       73.79       66.12      8.56 o 
  -8   8  16       31.57       27.49      8.76 o 
  -7   8  16      138.07      140.78     11.34 o 
  -6   8  16        1.05       -2.63      2.92 o 
  -5   8  16       25.92       32.53      6.18 o 
  -4   8  16      155.86      158.55     16.82 o 
  -3   8  16        0.01       -2.51      3.40 o 
  -2   8  16       21.30       17.07      4.74 o 
  -1   8  16       82.02       68.12      8.35 o 
  -9   9  16      229.49      223.97     14.14 o 
  -8   9  16      257.04      246.44     13.89 o 
  -7   9  16       19.07       13.52      4.66 o 
  -6   9  16        4.62        2.14      3.66 o 
  -5   9  16        5.60        0.39      3.51 o 
  -4   9  16       40.47       20.30      7.34 o 
 -18   1  17        1.13       -1.60      3.21 o 
 -17   1  17       39.04       47.46      6.20 o 
 -16   1  17      129.98      134.84      8.69 o 
 -15   1  17       18.14       24.75      6.05 o 
 -14   1  17       13.47       18.36      4.22 o 
 -13   1  17      131.79      121.41      6.08 o 
 -12   1  17        5.39        1.61      1.81 o 
 -11   1  17      105.95       94.06      4.52 o 
 -10   1  17     1039.82      896.88     16.26 o 
  -9   1  17      804.92      811.46     18.06 o 
  -8   1  17       19.73       19.69      2.77 o 
  -7   1  17        0.00       -0.61      1.56 o 
  -6   1  17     1891.41     1777.03     32.10 o 
  -5   1  17     1493.77     1480.31     28.09 o 
  -4   1  17        3.57        1.43      1.75 o 
  -3   1  17       78.96       80.21      5.86 o 
  -2   1  17       34.64       25.12      3.63 o 
  -1   1  17      105.34       80.65      5.22 o 
   0   1  17      181.57      181.78      7.06 o 
   1   1  17       16.91       14.27      2.89 o 
   2   1  17       89.94       91.41      6.37 o 
   3   1  17      138.64      138.04      9.09 o 
   4   1  17        0.04       -2.38      2.38 o 
 -17   2  17        0.18       -0.69      2.77 o 
 -16   2  17       30.63       33.28      6.78 o 
 -15   2  17       65.69       55.43      5.70 o 
 -14   2  17        0.32        5.15      3.09 o 
 -13   2  17       72.53       69.94      4.96 o 
 -12   2  17       24.11       26.03      3.99 o 
 -11   2  17       16.19       11.18      2.77 o 
 -10   2  17      244.44      223.27      7.33 o 
  -9   2  17       30.28       21.22      3.06 o 
  -8   2  17      295.86      279.09     10.59 o 
  -7   2  17      153.43      129.38      6.32 o 
  -6   2  17      166.37      159.02      5.51 o 
  -5   2  17       16.42       11.34      2.04 o 
  -4   2  17        1.13        2.99      1.38 o 
  -3   2  17       13.48       13.02      2.87 o 
  -2   2  17       44.79       30.64      4.11 o 
  -1   2  17        6.87        6.62      2.61 o 
   0   2  17        5.35        0.85      2.21 o 
   1   2  17        3.71        5.72      2.72 o 
   2   2  17        0.24        0.67      2.98 o 
   3   2  17        0.16        3.84      3.54 o 
   4   2  17        4.14        2.93      3.44 o 
 -17   3  17        1.31       -1.28      2.97 o 
 -16   3  17        5.28        1.42      3.64 o 
 -15   3  17       59.79       63.12      7.89 o 
 -14   3  17       23.14       18.50      8.20 o 
 -13   3  17        4.57        4.47      3.08 o 
 -12   3  17       31.26       29.81      3.59 o 
 -11   3  17       38.32       34.85      3.55 o 
 -10   3  17      114.35       83.47      5.36 o 
  -9   3  17        9.26        6.61      2.37 o 
  -8   3  17        2.16        2.31      2.05 o 
  -7   3  17      217.53      221.50      6.47 o 
  -6   3  17        8.15        6.53      1.83 o 
  -5   3  17        5.00        5.55      1.53 o 
  -4   3  17      133.78      142.86      5.68 o 
  -3   3  17      257.65      231.54      7.43 o 
  -2   3  17      166.40      145.15      6.08 o 
  -1   3  17       39.17       37.76      7.24 o 
   0   3  17       49.87       46.82      6.63 o 
   1   3  17      212.93      220.45     22.92 o 
   2   3  17        8.68        5.67      3.89 o 
   3   3  17       17.11       14.96      4.86 o 
 -17   4  17       29.96       13.35      6.65 o 
 -16   4  17        0.56       -0.56     13.83 o 
 -15   4  17        0.73        5.53      7.83 o 
 -14   4  17       15.99       24.71      6.53 o 
 -13   4  17       11.67        5.79      3.27 o 
 -12   4  17        5.00        1.56      2.02 o 
 -11   4  17        5.90       11.19      2.52 o 
 -10   4  17       92.79      103.16      6.69 o 
  -9   4  17        0.02        1.99      2.33 o 
  -8   4  17      104.43      110.79      7.47 o 
  -7   4  17       52.84       66.59      4.30 o 
  -6   4  17       89.01       82.17      4.72 o 
  -5   4  17        0.47        2.66      1.45 o 
  -4   4  17       12.26       11.47      2.34 o 
  -3   4  17      237.30      215.56      8.80 o 
  -2   4  17       40.12       34.31      4.29 o 
  -1   4  17       14.30       19.98      3.43 o 
   0   4  17       27.95       22.93      5.35 o 
   1   4  17       62.54       44.98      7.22 o 
   2   4  17       10.09       11.20      4.55 o 
   3   4  17      136.50      129.52     12.87 o 
 -16   5  17      225.37      235.87     16.61 o 
 -15   5  17       16.99       31.42      7.53 o 
 -14   5  17       96.80      109.67      9.19 o 
 -13   5  17        2.01        5.79      2.76 o 
 -12   5  17      161.70      159.59      7.30 o 
 -11   5  17        2.33        6.75      2.57 o 
 -10   5  17        0.60        8.86      2.88 o 
  -9   5  17      112.49      111.03      7.90 o 
  -8   5  17        1.68        4.60      2.96 o 
  -7   5  17        2.04        3.53      2.23 o 
  -6   5  17       21.18       20.17      3.40 o 
  -5   5  17       11.91       11.78      2.86 o 
  -4   5  17      100.19       93.63      5.81 o 
  -3   5  17        1.76        1.93      2.12 o 
  -2   5  17        7.03        4.84      2.54 o 
  -1   5  17       31.47       33.81      4.59 o 
   0   5  17       22.91       24.52      5.66 o 
   1   5  17       36.79       47.58      8.12 o 
   2   5  17       11.39        8.20      4.29 o 
 -15   6  17       11.71        5.64      4.95 o 
 -14   6  17       36.93       36.88      9.44 o 
 -13   6  17        0.41       -0.54      3.67 o 
 -12   6  17       58.28       60.06      7.13 o 
 -11   6  17        1.25        8.76      5.10 o 
 -10   6  17        0.45        9.47      5.29 o 
  -9   6  17        3.77        4.17      2.71 o 
  -8   6  17      122.08      124.21     10.08 o 
  -7   6  17      141.91      139.18     12.09 o 
  -6   6  17        1.08       -0.36      2.33 o 
  -5   6  17      155.71      169.38      8.28 o 
  -4   6  17        1.78       -0.34      2.42 o 
  -3   6  17      277.00      279.16     10.88 o 
  -2   6  17       29.31       35.29      4.82 o 
  -1   6  17        4.04        0.16      2.58 o 
   0   6  17        5.85        1.75      2.57 o 
   1   6  17       35.07       27.59      5.62 o 
 -14   7  17       93.34       90.73      9.75 o 
 -13   7  17       50.19       50.42     21.28 o 
 -12   7  17      139.85      150.74     12.03 o 
 -11   7  17       19.06        7.99      5.65 o 
 -10   7  17        7.58       13.22      6.05 o 
  -9   7  17      469.58      532.49     21.79 o 
  -8   7  17      126.74      161.70     12.00 o 
  -7   7  17        0.89        2.02      2.31 o 
  -6   7  17      103.33       97.83     10.82 o 
  -5   7  17       72.16       65.01      6.18 o 
  -4   7  17      108.54       88.08      8.97 o 
  -3   7  17       11.08        9.56      3.13 o 
  -2   7  17       59.87       62.46      6.37 o 
  -1   7  17        2.21        1.70      2.57 o 
   0   7  17       59.79       56.60      7.82 o 
 -12   8  17       45.19       53.23     10.98 o 
 -11   8  17       35.99       52.31      7.59 o 
 -10   8  17      335.69      334.38     15.80 o 
  -9   8  17       14.11       14.51      4.85 o 
  -8   8  17        2.72        3.52      3.44 o 
  -7   8  17       47.84       56.62      7.50 o 
  -6   8  17        1.34       -1.80      2.98 o 
  -5   8  17       11.30       10.65      4.21 o 
  -4   8  17       27.00       12.27      5.71 o 
  -3   8  17       12.87       11.46      3.03 o 
  -2   8  17       15.21       14.72      4.18 o 
  -8   9  17       48.50       46.11      7.05 o 
  -7   9  17        7.44        5.08      3.59 o 
  -6   9  17        5.40        2.19      4.02 o 
  -5   9  17       24.98        2.12      4.74 o 
 -18   0  18      132.57      143.10     13.87 o 
 -17   0  18       22.63       35.74      7.74 o 
 -16   0  18        9.31        9.18      5.08 o 
 -15   0  18       32.11       39.26      6.72 o 
 -14   0  18       23.04       29.08      7.25 o 
 -13   0  18        1.45        1.91      2.70 o 
 -12   0  18      142.64      145.81      8.03 o 
 -11   0  18       21.78       18.77      3.52 o 
 -10   0  18       10.70        5.84      3.78 o 
  -9   0  18      528.83      481.68     18.60 o 
  -8   0  18      673.34      603.23     29.59 o 
  -7   0  18     1868.00     1743.18     61.47 o 
  -6   0  18      435.91      428.50     23.68 o 
  -5   0  18       89.79       74.92     11.08 o 
  -4   0  18       93.57      109.22     13.55 o 
  -3   0  18      391.71      381.90     22.77 o 
  -2   0  18      169.61      151.39      9.24 o 
  -1   0  18       51.47       48.78      6.04 o 
   0   0  18        0.00        1.99      2.62 o 
   1   0  18        0.10        2.70      2.86 o 
   2   0  18       95.35       90.62      9.33 o 
   3   0  18       93.35       91.22     15.63 o 
 -18   1  18        0.16        1.71      4.56 o 
 -17   1  18       34.85       36.14      5.55 o 
 -16   1  18      231.90      252.80     10.52 o 
 -15   1  18        2.07        5.62      2.69 o 
 -14   1  18       58.55       59.53      5.32 o 
 -13   1  18       90.37       72.21      4.73 o 
 -12   1  18      229.48      175.73      7.82 o 
 -11   1  18      539.79      452.00     10.98 o 
 -10   1  18       25.31       19.24      2.80 o 
  -9   1  18      137.80      125.53      6.34 o 
  -8   1  18       91.83       98.20      9.18 o 
  -7   1  18     2323.54     2199.55     52.05 o 
  -6   1  18     1486.78     1373.41     36.35 o 
  -5   1  18      469.06      438.75     12.37 o 
  -4   1  18      146.48      136.67      6.66 o 
  -3   1  18       30.04       44.57      4.67 o 
  -2   1  18      246.34      212.47      8.91 o 
  -1   1  18      336.48      299.86     13.49 o 
   0   1  18        6.21        6.16      2.98 o 
   1   1  18        3.04        5.20      2.89 o 
   2   1  18      103.50      118.86      7.38 o 
   3   1  18      163.42      195.57     10.35 o 
 -17   2  18        2.30        8.06      5.55 o 
 -16   2  18       91.44      104.72      7.77 o 
 -15   2  18        4.76        8.97      3.97 o 
 -14   2  18       28.25       31.07      5.20 o 
 -13   2  18      103.33      105.11      7.40 o 
 -12   2  18        2.58        6.65      3.58 o 
 -11   2  18      173.74      155.94      6.85 o 
 -10   2  18        5.29        6.99      2.20 o 
  -9   2  18      262.98      245.44      8.21 o 
  -8   2  18      312.01      319.63      9.29 o 
  -7   2  18        2.75        0.11      1.73 o 
  -6   2  18      177.81      159.40      5.68 o 
  -5   2  18       63.99       64.47      5.28 o 
  -4   2  18      520.34      502.42     16.46 o 
  -3   2  18      338.67      330.87     11.24 o 
  -2   2  18       12.68       10.84      2.87 o 
  -1   2  18       12.03       13.55      3.55 o 
   0   2  18        1.95        0.79      2.42 o 
   1   2  18       21.20       12.68      4.42 o 
   2   2  18        0.86       -0.90      3.26 o 
   3   2  18       22.51       30.84      6.83 o 
 -17   3  18       11.17       17.01      5.86 o 
 -16   3  18      167.05      187.03     19.91 o 
 -15   3  18      103.58      115.55      9.99 o 
 -14   3  18      120.88      124.70      8.59 o 
 -13   3  18       95.53       96.81      7.22 o 
 -12   3  18        0.18        2.87      2.55 o 
 -11   3  18       47.29       42.51      4.38 o 
 -10   3  18       17.48       14.43      2.75 o 
  -9   3  18       11.79       10.47      3.42 o 
  -8   3  18       73.08       78.24      5.39 o 
  -7   3  18       13.14       16.10      3.76 o 
  -6   3  18       42.96       47.92      3.86 o 
  -5   3  18      250.92      251.03      6.75 o 
  -4   3  18       75.11       82.74      7.98 o 
  -3   3  18        9.48        8.16      2.66 o 
  -2   3  18        8.82        5.13      3.58 o 
  -1   3  18        9.39        7.37      3.60 o 
   0   3  18        0.27        4.30      3.05 o 
   1   3  18        0.65       -1.82      2.75 o 
   2   3  18        2.13        3.15      3.62 o 
   3   3  18       80.22       70.48     14.45 o 
 -17   4  18       27.74       23.28      8.32 o 
 -16   4  18        0.02        0.47      5.75 o 
 -15   4  18       25.67       31.65      6.23 o 
 -14   4  18       33.26       31.63      7.19 o 
 -13   4  18       28.60       36.54      5.01 o 
 -12   4  18       29.27       29.28      3.49 o 
 -11   4  18       32.77       28.61      3.94 o 
 -10   4  18      342.71      318.96     10.38 o 
  -9   4  18      329.57      299.69      9.69 o 
  -8   4  18        0.43        0.31      1.46 o 
  -7   4  18      119.51      100.93      5.30 o 
  -6   4  18      233.91      205.88      6.41 o 
  -5   4  18       39.42       35.59      3.73 o 
  -4   4  18        5.36        2.06      1.97 o 
  -3   4  18       11.60       13.40      3.36 o 
  -2   4  18        0.06        1.69      5.86 o 
  -1   4  18        0.03        1.01      3.06 o 
   0   4  18        9.63        8.80      5.24 o 
   1   4  18       21.41       12.13      4.64 o 
   2   4  18        4.93        3.90      3.24 o 
 -16   5  18      126.40      165.11     20.35 o 
 -15   5  18        6.42        6.80     12.13 o 
 -14   5  18        1.72        1.89      5.52 o 
 -13   5  18       17.71       16.65      3.78 o 
 -12   5  18        8.34       11.68      2.68 o 
 -11   5  18       34.69       40.17      4.68 o 
 -10   5  18       67.01       77.34      6.96 o 
  -9   5  18       36.79       33.06      8.46 o 
  -8   5  18      191.89      178.36      8.59 o 
  -7   5  18      359.15      355.25     11.62 o 
  -6   5  18       46.00       57.17      5.48 o 
  -5   5  18       67.61       64.83      5.78 o 
  -4   5  18       13.09        9.02      2.86 o 
  -3   5  18      100.83      110.14      7.65 o 
  -2   5  18      165.45      167.13      8.63 o 
  -1   5  18        3.75        4.61      2.45 o 
   0   5  18       46.15       57.57     11.59 o 
   1   5  18        0.00       -0.93      3.33 o 
 -15   6  18        3.23       -1.50      8.19 o 
 -14   6  18       98.18      121.52     10.59 o 
 -13   6  18       46.82       54.08      8.15 o 
 -12   6  18        1.81        3.40      4.49 o 
 -11   6  18      179.39      196.97     12.75 o 
 -10   6  18        0.40        8.24      5.25 o 
  -9   6  18       17.49       25.03      4.52 o 
  -8   6  18       17.42       14.33      4.69 o 
  -7   6  18       50.47       51.80      5.54 o 
  -6   6  18        0.04        1.78      2.65 o 
  -5   6  18       62.72       57.21      5.82 o 
  -4   6  18       37.80       31.93      4.40 o 
  -3   6  18       47.34       43.03      5.28 o 
  -2   6  18       16.80       29.55      4.62 o 
  -1   6  18       78.30       95.79      7.84 o 
   0   6  18        3.29        0.17      2.34 o 
 -13   7  18       22.34       34.08     13.67 o 
 -12   7  18      102.53      107.69     14.65 o 
 -11   7  18        0.98        1.67      4.79 o 
 -10   7  18       13.26       18.77      6.26 o 
  -9   7  18        8.71        7.93      3.72 o 
  -8   7  18       78.50       83.30      8.82 o 
  -7   7  18        4.44        6.62      2.75 o 
  -6   7  18        0.01        0.87      2.37 o 
  -5   7  18       31.06       32.08      4.90 o 
  -4   7  18        0.69        2.47      2.56 o 
  -3   7  18        0.48        2.14      2.45 o 
  -2   7  18       32.03       40.54      7.40 o 
  -1   7  18       45.81       47.57      7.36 o 
 -11   8  18       36.69       30.50      6.29 o 
 -10   8  18       95.36      107.38     10.37 o 
  -9   8  18        1.44        6.12      4.49 o 
  -8   8  18      275.23      286.91     14.39 o 
  -7   8  18        8.01        5.46      4.47 o 
  -6   8  18        0.86       13.13      4.70 o 
  -5   8  18       23.81       25.41      7.54 o 
  -4   8  18       29.43       30.08      6.07 o 
  -3   8  18       61.53       68.19      8.35 o 
 -18   1  19       16.80       12.19      4.11 o 
 -17   1  19       52.48       52.45      6.09 o 
 -16   1  19      120.21      129.34      8.36 o 
 -15   1  19        1.33       -1.22      2.37 o 
 -14   1  19       42.97       54.25      5.79 o 
 -13   1  19      124.44      118.78      6.89 o 
 -12   1  19        1.16        1.63      2.16 o 
 -11   1  19      270.65      225.47      7.61 o 
 -10   1  19      424.81      405.03     12.39 o 
  -9   1  19       25.49       31.72      4.81 o 
  -8   1  19        4.52        0.47      2.76 o 
  -7   1  19      484.55      464.89     18.18 o 
  -6   1  19      631.97      638.22     22.03 o 
  -5   1  19       37.96       32.87      5.75 o 
  -4   1  19       34.87       27.33      5.39 o 
  -3   1  19       14.85       19.30      3.36 o 
  -2   1  19       89.08       82.04      7.13 o 
  -1   1  19      223.83      235.73     10.05 o 
   0   1  19       64.52       63.19      6.29 o 
   1   1  19        9.72       10.30      3.55 o 
   2   1  19        5.20        3.26      2.87 o 
 -17   2  19        1.02        4.65      7.70 o 
 -16   2  19       21.21       17.48      5.29 o 
 -15   2  19        2.48       15.85      5.84 o 
 -14   2  19       40.37       50.78      5.67 o 
 -13   2  19      149.97      134.41      7.71 o 
 -12   2  19        0.27        3.93      2.23 o 
 -11   2  19        2.79        5.30      2.23 o 
 -10   2  19        9.32       10.59      2.74 o 
  -9   2  19        1.16        1.19      1.79 o 
  -8   2  19      124.19      124.76      8.74 o 
  -7   2  19       19.54       25.04      6.69 o 
  -6   2  19      182.77      170.86      9.87 o 
  -5   2  19       20.87       17.62      3.09 o 
  -4   2  19       94.30       99.16      7.08 o 
  -3   2  19       10.41        5.16      3.18 o 
  -2   2  19        2.22        0.73      2.08 o 
  -1   2  19       29.87       36.37      4.84 o 
   0   2  19        7.92        4.78      2.78 o 
   1   2  19        1.44        7.59      4.03 o 
   2   2  19        0.30        1.17      3.45 o 
 -17   3  19       12.89       21.67     12.74 o 
 -16   3  19        0.87        4.80     11.39 o 
 -15   3  19      175.00      182.73     12.18 o 
 -14   3  19        0.10       -0.17      4.58 o 
 -13   3  19        2.88       10.94      4.73 o 
 -12   3  19       48.66       45.23      4.88 o 
 -11   3  19      199.77      183.24      7.28 o 
 -10   3  19      158.45      146.83      8.88 o 
  -9   3  19      615.87      559.10     13.62 o 
  -8   3  19      330.23      308.21      8.11 o 
  -7   3  19      606.11      531.02     11.02 o 
  -6   3  19       70.09       69.21      5.53 o 
  -5   3  19      263.95      276.86     10.31 o 
  -4   3  19      298.26      275.58     10.44 o 
  -3   3  19       90.20       88.13      6.94 o 
  -2   3  19        4.14        1.69      2.67 o 
  -1   3  19       17.25       10.40      3.99 o 
   0   3  19       21.01       26.90      5.73 o 
   1   3  19        1.74       -1.43      2.83 o 
   2   3  19        1.92       -0.69      3.24 o 
 -16   4  19      226.27      269.92     14.27 o 
 -15   4  19       75.09       97.35      9.53 o 
 -14   4  19        0.52        4.84      3.60 o 
 -13   4  19       19.77       27.22      4.50 o 
 -12   4  19       47.15       51.06      5.25 o 
 -11   4  19       36.38       35.68      5.84 o 
 -10   4  19      129.26      124.64      7.43 o 
  -9   4  19       42.28       32.38      7.38 o 
  -8   4  19        4.78        4.94      1.96 o 
  -7   4  19      204.62      196.53      6.49 o 
  -6   4  19      199.55      199.92      7.11 o 
  -5   4  19       85.31       70.18      4.86 o 
  -4   4  19       56.20       60.00      5.36 o 
  -3   4  19       16.00       19.09      5.02 o 
  -2   4  19       65.75       66.35     11.49 o 
  -1   4  19       69.17       67.93      8.55 o 
   0   4  19        1.52       -1.29      3.16 o 
   1   4  19       10.52       20.41      5.26 o 
 -16   5  19       14.92        2.93     19.84 o 
 -15   5  19       16.87       19.69      6.70 o 
 -14   5  19      548.10      587.69     16.79 o 
 -13   5  19       44.40       58.34      6.91 o 
 -12   5  19       39.49       39.15      5.94 o 
 -11   5  19       37.51       53.38      5.17 o 
 -10   5  19        0.05        4.87      7.05 o 
  -9   5  19        8.90        5.63      2.42 o 
  -8   5  19       35.60       23.51      3.75 o 
  -7   5  19       41.67       39.00      4.57 o 
  -6   5  19       14.35       11.75      4.50 o 
  -5   5  19       51.38       47.05      5.63 o 
  -4   5  19       15.85       16.79      3.46 o 
  -3   5  19        6.84       11.40      2.98 o 
  -2   5  19        2.25       -2.98      3.03 o 
  -1   5  19        0.00        0.12      3.26 o 
   0   5  19       41.71       48.26      7.53 o 
 -15   6  19       50.16       64.11     10.63 o 
 -14   6  19        7.53        4.57      4.14 o 
 -13   6  19      118.12      124.48     15.32 o 
 -12   6  19       17.51       19.25      6.93 o 
 -11   6  19      152.17      152.43     23.41 o 
 -10   6  19        0.74        3.06      3.64 o 
  -9   6  19        0.44        1.55      2.23 o 
  -8   6  19        3.95        5.91      2.68 o 
  -7   6  19      195.98      210.67      9.80 o 
  -6   6  19       54.50       53.18      6.04 o 
  -5   6  19        0.87        1.35      2.38 o 
  -4   6  19        6.91        8.47      3.51 o 
  -3   6  19       30.37       28.54      4.42 o 
  -2   6  19      116.48      127.39      8.78 o 
  -1   6  19       24.45       33.28      6.29 o 
 -13   7  19       22.88       22.00      7.77 o 
 -12   7  19       11.04       11.61      6.08 o 
 -11   7  19        1.42       -2.94      2.94 o 
 -10   7  19       16.53        7.12      7.82 o 
  -9   7  19        6.48        7.13      3.59 o 
  -8   7  19       23.84       25.35      4.20 o 
  -7   7  19      199.78      217.44     10.01 o 
  -6   7  19       35.77       39.28      5.26 o 
  -5   7  19        0.48        3.74      3.33 o 
  -4   7  19        4.97        7.29      7.31 o 
  -3   7  19       84.38       99.18      7.99 o 
  -2   7  19      182.65      188.86     11.82 o 
 -11   8  19       15.80       10.49      4.43 o 
 -10   8  19       40.60       35.11      6.59 o 
  -9   8  19       19.24       16.80      5.12 o 
  -8   8  19       10.01        3.82      3.72 o 
  -7   8  19       34.61       34.08      6.09 o 
  -6   8  19      119.33      121.74     11.03 o 
  -5   8  19        2.82       -1.76      3.81 o 
 -18   0  20       57.09       65.51     10.66 o 
 -17   0  20      112.34       89.50     10.69 o 
 -16   0  20        7.26        9.62      9.56 o 
 -15   0  20        2.02        5.01      3.71 o 
 -14   0  20        3.27       -1.37      5.35 o 
 -13   0  20       24.29       10.08      5.62 o 
 -12   0  20       97.79       63.54      8.50 o 
 -11   0  20      389.44      327.12     15.99 o 
 -10   0  20        3.74        1.43      3.41 o 
  -9   0  20       20.02       20.65      6.97 o 
  -8   0  20      585.57      556.57     29.44 o 
  -7   0  20     1926.45     1810.21     65.13 o 
  -6   0  20      177.77      145.61     14.06 o 
  -5   0  20     1069.82     1034.42     43.82 o 
  -4   0  20      123.51      126.73     15.77 o 
  -3   0  20        0.01       -2.13      4.18 o 
  -2   0  20      225.17      191.73     17.00 o 
  -1   0  20        0.00        0.74      5.09 o 
   0   0  20        0.05       -1.74      4.68 o 
   1   0  20        3.18       -1.24      4.55 o 
   2   0  20       61.45       65.89     13.43 o 
 -18   1  20       24.50       37.46      7.34 o 
 -17   1  20        1.42        3.21      4.00 o 
 -16   1  20       79.46       84.59      9.59 o 
 -15   1  20       11.87        8.72      7.00 o 
 -14   1  20       13.50       14.43      3.77 o 
 -13   1  20       56.04       63.58      5.26 o 
 -12   1  20       61.76       56.79      5.79 o 
 -11   1  20       18.99       22.55      4.09 o 
 -10   1  20       60.63       58.43      5.53 o 
  -9   1  20        0.27        1.12      2.42 o 
  -8   1  20        3.87        2.58      2.93 o 
  -7   1  20      202.34      202.31     11.80 o 
  -6   1  20      608.27      573.86     21.14 o 
  -5   1  20      291.34      280.27     14.11 o 
  -4   1  20      184.66      166.28     10.85 o 
  -3   1  20        1.88       -0.99      4.33 o 
  -2   1  20        2.37        1.09      2.90 o 
  -1   1  20      205.76      204.17     13.44 o 
   0   1  20       31.26       29.73      4.71 o 
   1   1  20       40.34       45.50      5.71 o 
   2   1  20       24.81       21.46      5.02 o 
 -17   2  20        0.48       13.43     10.84 o 
 -16   2  20       25.54       34.02      6.59 o 
 -15   2  20       58.81       60.94      9.45 o 
 -14   2  20      264.17      295.20     11.05 o 
 -13   2  20      238.53      249.17      8.84 o 
 -12   2  20        2.74        5.27      2.39 o 
 -11   2  20        1.13        3.01      2.08 o 
 -10   2  20      116.22      104.44      8.22 o 
  -9   2  20       33.68       34.36      5.03 o 
  -8   2  20       13.03       15.43      4.30 o 
  -7   2  20       73.31       64.88      7.81 o 
  -6   2  20       12.15        9.87      3.80 o 
  -5   2  20        5.75        4.28      3.28 o 
  -4   2  20        2.62        4.80      2.17 o 
  -3   2  20       22.36       30.32      4.28 o 
  -2   2  20        3.97        0.61      2.91 o 
  -1   2  20        1.85        2.82      2.50 o 
   0   2  20        1.06       -1.06      2.98 o 
   1   2  20        1.32       -1.59      3.01 o 
 -17   3  20       57.94       62.28     12.99 o 
 -16   3  20       31.62       43.50     10.34 o 
 -15   3  20       88.07       96.58      8.58 o 
 -14   3  20        0.34        3.29      3.49 o 
 -13   3  20       10.39        9.80      3.26 o 
 -12   3  20       56.49       53.11      4.91 o 
 -11   3  20      104.27       95.12      6.06 o 
 -10   3  20      278.17      259.33     11.03 o 
  -9   3  20       64.51       69.07      4.56 o 
  -8   3  20       94.18      110.56      6.06 o 
  -7   3  20      101.72      109.12      7.44 o 
  -6   3  20      260.26      281.85     10.51 o 
  -5   3  20     1018.01      980.37     22.86 o 
  -4   3  20        2.28        1.89      2.06 o 
  -3   3  20        8.57        7.64      3.54 o 
  -2   3  20       95.99      111.69     18.68 o 
  -1   3  20        7.41        9.54      3.85 o 
   0   3  20      187.82      206.08     13.52 o 
   1   3  20        7.84        9.71      4.48 o 
 -16   4  20      163.38      202.85     20.09 o 
 -15   4  20        2.95       11.53     10.16 o 
 -14   4  20       59.27       71.37      6.84 o 
 -13   4  20       15.71       13.94      4.25 o 
 -12   4  20        2.17       11.41      3.77 o 
 -11   4  20       49.83       62.60      6.73 o 
 -10   4  20       78.03       81.27      6.18 o 
  -9   4  20       32.06       27.43      3.80 o 
  -8   4  20       95.71       81.81      4.95 o 
  -7   4  20       17.07       15.71      2.65 o 
  -6   4  20        0.98        5.48      3.44 o 
  -5   4  20      100.16       95.93     14.11 o 
  -4   4  20      246.56      246.21     20.18 o 
  -3   4  20        1.83        0.84      3.03 o 
  -2   4  20        2.69        1.30      3.25 o 
  -1   4  20       44.04       44.24      7.23 o 
   0   4  20       11.37       11.15      4.51 o 
 -16   5  20       29.66       29.66      8.57 o 
 -15   5  20        8.04       -6.71      7.49 o 
 -14   5  20       45.45       65.01      6.62 o 
 -13   5  20        0.85        3.64      3.25 o 
 -12   5  20       14.23       28.59      4.26 o 
 -11   5  20      205.88      220.24      9.17 o 
 -10   5  20        0.02        2.40      2.25 o 
  -9   5  20       70.60       65.84      6.14 o 
  -8   5  20        6.94        4.37      2.48 o 
  -7   5  20       69.28       82.79      6.61 o 
  -6   5  20       10.15        7.24      2.13 o 
  -5   5  20       60.96       60.41      5.65 o 
  -4   5  20       83.77       68.64      8.26 o 
  -3   5  20        4.70        3.11      6.22 o 
  -2   5  20      167.80      200.13     12.93 o 
  -1   5  20       15.51       21.24      5.54 o 
 -14   6  20      231.72      300.25     21.19 o 
 -13   6  20       17.99       19.63      7.15 o 
 -12   6  20      101.84      135.37     15.05 o 
 -11   6  20       12.72       21.16      5.73 o 
 -10   6  20        1.76        5.55      4.34 o 
  -9   6  20       32.68       21.90      4.03 o 
  -8   6  20        1.32        4.46      2.66 o 
  -7   6  20       94.50       99.53      8.41 o 
  -6   6  20      110.86      112.67      8.11 o 
  -5   6  20       95.96      100.06      7.71 o 
  -4   6  20       92.94      106.58      9.47 o 
  -3   6  20        3.14        5.25      3.64 o 
  -2   6  20       25.13       33.81      9.29 o 
 -13   7  20       91.31      107.85     14.91 o 
 -12   7  20       22.51       18.41      7.44 o 
 -11   7  20        8.40        1.13      3.20 o 
 -10   7  20       13.31       22.57      5.35 o 
  -9   7  20       21.73       16.71      4.61 o 
  -8   7  20       53.25       56.33      9.05 o 
  -7   7  20       28.37       32.30      5.29 o 
  -6   7  20       17.64       28.07      4.53 o 
  -5   7  20        1.22        2.03      2.30 o 
  -4   7  20      288.13      291.57     11.91 o 
  -3   7  20       78.26       99.61     12.71 o 
  -9   8  20        0.02        6.32      3.45 o 
  -8   8  20      142.88      165.97     12.92 o 
  -7   8  20        9.41       10.94      4.51 o 
 -17   1  21       25.51       41.29     10.68 o 
 -16   1  21       59.71       72.41      7.95 o 
 -15   1  21      145.37      141.11     11.92 o 
 -14   1  21       11.74        7.40      4.30 o 
 -13   1  21       82.58       66.98      6.62 o 
 -12   1  21      124.80      141.94      8.92 o 
 -11   1  21      147.70      128.41      8.16 o 
 -10   1  21       77.30       58.42      7.08 o 
  -9   1  21      151.78      135.17     11.56 o 
  -8   1  21        4.96        2.66      3.29 o 
  -7   1  21        6.20        7.40      3.64 o 
  -6   1  21      696.10      612.21     22.58 o 
  -5   1  21      420.84      377.34     17.16 o 
  -4   1  21        0.67        0.28      2.98 o 
  -3   1  21      100.64      109.51     10.74 o 
  -2   1  21       58.59       69.82      8.84 o 
  -1   1  21        2.35       -0.49      3.61 o 
   0   1  21        0.53        4.14      3.98 o 
   1   1  21       91.14       80.00     10.26 o 
 -17   2  21        2.86        5.78      4.41 o 
 -16   2  21       51.78       48.43      7.22 o 
 -15   2  21       36.43       55.28      9.46 o 
 -14   2  21        6.23       12.62      5.38 o 
 -13   2  21       76.26       77.55      6.46 o 
 -12   2  21       12.99       28.45      4.88 o 
 -11   2  21       65.19       66.89      6.16 o 
 -10   2  21      165.81      139.30      9.82 o 
  -9   2  21        7.93       13.68      3.53 o 
  -8   2  21       81.17       74.59      8.76 o 
  -7   2  21      196.16      190.60     11.65 o 
  -6   2  21        5.05        2.07      3.19 o 
  -5   2  21       66.94       70.28      8.47 o 
  -4   2  21        3.23        6.03      3.79 o 
  -3   2  21       74.69       84.53     11.40 o 
  -2   2  21      232.61      222.31     13.48 o 
  -1   2  21       23.40       22.44      4.85 o 
   0   2  21       83.47       89.58      9.49 o 
 -17   3  21       38.69       62.53     10.12 o 
 -16   3  21      278.71      302.46     14.26 o 
 -15   3  21        6.51        9.49      4.08 o 
 -14   3  21       45.46       56.65      6.51 o 
 -13   3  21        3.14        4.46      2.70 o 
 -12   3  21       67.57       62.70      5.28 o 
 -11   3  21        0.40        8.37      2.51 o 
 -10   3  21       49.73       50.40      6.03 o 
  -9   3  21        4.98        6.69      3.12 o 
  -8   3  21       45.78       51.23      5.76 o 
  -7   3  21      111.04      116.27     10.66 o 
  -6   3  21     1087.97     1030.98     31.50 o 
  -5   3  21       40.34       55.10      7.37 o 
  -4   3  21        4.43        1.41      2.55 o 
  -3   3  21        0.50        3.87      2.71 o 
  -2   3  21        0.05       -2.32      2.32 o 
  -1   3  21      146.10      153.39     15.76 o 
   0   3  21        9.27        6.02      3.79 o 
 -16   4  21       11.08       15.71      7.35 o 
 -15   4  21      235.56      243.12     11.81 o 
 -14   4  21       37.04       47.34      7.89 o 
 -13   4  21       13.23       15.16      3.66 o 
 -12   4  21        0.62        3.17      2.78 o 
 -11   4  21       84.24       93.86      6.19 o 
 -10   4  21        0.00        3.35      1.72 o 
  -9   4  21       56.37       58.17      4.33 o 
  -8   4  21       25.54       34.87      4.88 o 
  -7   4  21       35.88       50.96      6.78 o 
  -6   4  21       37.24       58.37      7.11 o 
  -5   4  21       24.16       28.97      5.47 o 
  -4   4  21       12.19       12.26      4.13 o 
  -3   4  21        6.20       11.21      4.40 o 
  -2   4  21       12.47        7.91      4.08 o 
  -1   4  21       68.36       74.15      8.94 o 
 -15   5  21       25.33       19.98      5.72 o 
 -14   5  21      126.53      155.09     12.53 o 
 -13   5  21      182.92      216.35      9.90 o 
 -12   5  21       55.11       74.51      6.41 o 
 -11   5  21        5.97       12.51      3.58 o 
 -10   5  21      101.63       98.25     10.24 o 
  -9   5  21      141.00      155.08     17.44 o 
  -8   5  21       26.18       19.77      3.61 o 
  -7   5  21      217.87      247.07     11.73 o 
  -6   5  21       27.94       36.66      6.11 o 
  -5   5  21      383.91      369.83     23.06 o 
  -4   5  21      392.57      396.23     17.76 o 
  -3   5  21        9.53        6.57      3.86 o 
  -2   5  21      501.05      523.74     21.50 o 
 -14   6  21        9.25        1.67      5.41 o 
 -13   6  21      185.32      195.27     19.21 o 
 -12   6  21        4.50       11.68      7.43 o 
 -11   6  21        9.08       10.12      2.81 o 
 -10   6  21        0.10       -0.16      2.45 o 
  -9   6  21       17.88       14.50      3.60 o 
  -8   6  21       43.26       44.35      7.73 o 
  -7   6  21        3.49        6.20      2.75 o 
  -6   6  21       17.91       13.33      3.10 o 
  -5   6  21        0.02        2.66      3.28 o 
  -4   6  21       78.46       70.71      8.76 o 
  -3   6  21       71.40       66.83      8.75 o 
 -12   7  21        5.11        3.12      3.73 o 
 -11   7  21        0.30       -1.39      4.81 o 
 -10   7  21       29.86       36.69      6.20 o 
  -9   7  21       31.64       44.72      6.18 o 
  -8   7  21       34.01       47.90      5.75 o 
  -7   7  21        7.76       14.43      3.69 o 
  -6   7  21        7.43       13.79      3.18 o 
  -5   7  21       18.98       19.18      3.81 o 
 -17   0  22      153.08      190.87     26.30 o 
 -16   0  22        3.51       18.02     11.92 o 
 -15   0  22       75.22      106.26     13.12 o 
 -14   0  22       46.04       66.16      9.91 o 
 -13   0  22      234.93      218.14     14.17 o 
 -12   0  22      265.16      272.50     30.50 o 
 -11   0  22      175.15      147.13     12.66 o 
 -10   0  22       23.15       18.46      5.22 o 
  -9   0  22        6.62        1.28      4.30 o 
  -8   0  22       49.07       41.32      9.90 o 
  -7   0  22      166.24      162.27     15.96 o 
  -6   0  22       60.52       56.71     11.00 o 
  -5   0  22      112.25      109.55     15.26 o 
  -4   0  22        7.28        8.31      5.97 o 
  -3   0  22       97.40       64.85     12.52 o 
  -2   0  22       35.64       19.80      8.16 o 
  -1   0  22       26.53       28.54      9.11 o 
   0   0  22        4.80        4.62      5.64 o 
 -17   1  22        0.09       12.68      8.95 o 
 -16   1  22       64.76       92.00     13.12 o 
 -15   1  22       53.26       61.22      8.58 o 
 -14   1  22       10.20       15.29      4.55 o 
 -13   1  22      128.23      125.03      8.99 o 
 -12   1  22        6.44        8.00      3.36 o 
 -11   1  22        7.30        8.26      3.09 o 
 -10   1  22      117.41      117.52      9.10 o 
  -9   1  22        2.49        7.35      6.45 o 
  -8   1  22       49.88       44.16      9.70 o 
  -7   1  22        7.03        4.07      3.49 o 
  -6   1  22       39.06       36.69      6.50 o 
  -5   1  22       17.27       22.91      5.63 o 
  -4   1  22       24.41       18.25      5.28 o 
  -3   1  22      205.12      188.66     12.63 o 
  -2   1  22        7.89        3.75      3.95 o 
  -1   1  22       14.29       23.25      5.94 o 
   0   1  22        4.76       -1.84      4.23 o 
 -17   2  22       15.14       22.05      8.09 o 
 -16   2  22      240.18      252.29     12.49 o 
 -15   2  22       12.97       15.92      6.00 o 
 -14   2  22       46.11       55.34      6.91 o 
 -13   2  22      116.76      142.51      9.49 o 
 -12   2  22      210.35      218.58      9.77 o 
 -11   2  22      105.77      123.16      8.32 o 
 -10   2  22      240.71      239.80     11.35 o 
  -9   2  22        0.00        4.09      2.77 o 
  -8   2  22        0.51        1.59      2.97 o 
  -7   2  22       95.94       91.18      9.65 o 
  -6   2  22        6.57        5.91      4.06 o 
  -5   2  22       68.58       66.95      8.72 o 
  -4   2  22        6.92        5.69      3.69 o 
  -3   2  22       18.50       16.67      6.16 o 
  -2   2  22       19.74       26.36      9.50 o 
  -1   2  22       80.99       62.11     13.39 o 
 -17   3  22       38.33       47.61     10.35 o 
 -16   3  22       63.91       70.93      7.43 o 
 -15   3  22        5.40        2.83      3.64 o 
 -14   3  22        0.05        7.38      3.45 o 
 -13   3  22       72.47       64.37      8.78 o 
 -12   3  22       46.56       61.03      6.37 o 
 -11   3  22      148.80      146.82     10.43 o 
 -10   3  22       11.00        4.82      3.14 o 
  -9   3  22       28.26       24.52      4.89 o 
  -8   3  22       47.76       49.05      5.71 o 
  -7   3  22       29.68       24.25      5.32 o 
  -6   3  22       10.64       14.60      4.39 o 
  -5   3  22       66.19       63.15     12.71 o 
  -4   3  22        7.56        2.72      5.60 o 
  -3   3  22        8.64       10.33      7.43 o 
  -2   3  22        3.28        3.83      5.55 o 
  -1   3  22        2.02       12.86      7.86 o 
 -16   4  22      207.86      245.13     21.96 o 
 -15   4  22        0.16        0.09      6.16 o 
 -14   4  22        0.34        5.27      4.59 o 
 -13   4  22       36.25       47.57      5.49 o 
 -12   4  22      109.17      112.49      7.00 o 
 -11   4  22        0.01        7.33      2.86 o 
 -10   4  22       42.80       46.21      5.75 o 
  -9   4  22       49.95       54.98      5.75 o 
  -8   4  22       38.26       42.08     10.10 o 
  -7   4  22       26.60       30.34      8.88 o 
  -6   4  22       21.10       35.39      9.97 o 
  -5   4  22        1.33       -0.13      2.31 o 
  -4   4  22        0.49        9.71      4.30 o 
  -3   4  22        1.42        0.83      2.97 o 
  -2   4  22       52.85       52.50      7.41 o 
 -15   5  22       47.37       66.04     16.95 o 
 -14   5  22        6.67       42.10      7.92 o 
 -13   5  22       50.50       68.74      6.26 o 
 -12   5  22       62.54       69.74     12.39 o 
 -11   5  22      109.42      106.70      7.88 o 
 -10   5  22       94.66       99.25      7.68 o 
  -9   5  22       31.92       35.87      6.91 o 
  -8   5  22       46.21       40.60     10.15 o 
  -7   5  22       45.31       25.44     13.12 o 
  -6   5  22      101.48       94.29      9.51 o 
  -5   5  22      222.24      239.20     13.28 o 
  -4   5  22       17.40        7.23      3.76 o 
  -3   5  22      318.47      338.90     16.83 o 
 -13   6  22      189.40      226.67     16.64 o 
 -12   6  22      191.85      229.30      9.30 o 
 -11   6  22        3.44        9.30      4.74 o 
 -10   6  22       41.87       46.07      5.42 o 
  -9   6  22        1.90        4.82      2.69 o 
  -8   6  22        1.11        1.15      2.17 o 
  -7   6  22       44.84       43.17      6.52 o 
  -6   6  22        0.97        2.84      3.77 o 
  -5   6  22       98.76      101.34     10.39 o 
  -4   6  22       53.04       48.86      7.41 o 
 -11   7  22        0.03        1.58      2.95 o 
 -10   7  22       17.46       13.74      4.47 o 
  -9   7  22       16.50       10.22      3.61 o 
  -8   7  22        3.55       10.11      2.95 o 
  -7   7  22        2.12        2.70      2.03 o 
 -17   1  23      155.22      171.05     17.34 o 
 -16   1  23        4.13        7.31     11.10 o 
 -15   1  23       20.33       14.20      5.13 o 
 -14   1  23      165.05      182.85     11.16 o 
 -13   1  23       12.82       22.04      5.04 o 
 -12   1  23       14.94       19.15      4.08 o 
 -11   1  23      284.16      308.90     11.68 o 
 -10   1  23       13.49       13.12      3.84 o 
  -9   1  23       37.90       32.41      6.60 o 
  -8   1  23        0.38        5.27      3.52 o 
  -7   1  23       49.40       53.97      7.82 o 
  -6   1  23       52.35       60.90      8.49 o 
  -5   1  23       53.74       53.31      8.08 o 
  -4   1  23      179.77      181.78     13.51 o 
  -3   1  23      113.43      103.40     11.25 o 
  -2   1  23        2.43        1.65      3.93 o 
  -1   1  23        7.84       16.81      5.69 o 
 -17   2  23      247.96      271.84     20.25 o 
 -16   2  23      486.36      483.94     19.96 o 
 -15   2  23        8.38       12.42      5.79 o 
 -14   2  23        6.16        1.79      3.93 o 
 -13   2  23       26.23       32.35      5.29 o 
 -12   2  23       73.24       73.30      6.78 o 
 -11   2  23       97.69       98.63      8.83 o 
 -10   2  23       14.94       17.38      4.28 o 
  -9   2  23        6.53       20.34      4.16 o 
  -8   2  23       11.82        9.23      4.20 o 
  -7   2  23        0.39        0.08      2.87 o 
  -6   2  23       37.79       47.62      7.51 o 
  -5   2  23      185.91      182.13     13.23 o 
  -4   2  23      218.79      249.60     14.71 o 
  -3   2  23       18.02       27.74      9.52 o 
  -2   2  23        8.41       13.56      7.47 o 
 -16   3  23        9.57       17.64      5.28 o 
 -15   3  23       18.02       13.65      5.67 o 
 -14   3  23        5.33       10.45      5.18 o 
 -13   3  23       96.79      121.74      9.01 o 
 -12   3  23       51.81       69.71      7.17 o 
 -11   3  23        2.63        5.51      3.31 o 
 -10   3  23       46.20       47.06      6.07 o 
  -9   3  23        5.44       12.00      3.71 o 
  -8   3  23      191.85      199.09     10.19 o 
  -7   3  23       33.19       54.67     15.93 o 
  -6   3  23      162.23      154.36     18.52 o 
  -5   3  23        1.24        1.16      4.82 o 
  -4   3  23        7.58        6.78      5.73 o 
  -3   3  23      150.63      116.66     17.49 o 
  -2   3  23      183.96      220.28     21.65 o 
 -15   4  23       17.77       28.39      6.88 o 
 -14   4  23       27.51       44.54      9.37 o 
 -13   4  23        4.62       16.04      5.07 o 
 -12   4  23       32.23       22.99      6.17 o 
 -11   4  23        0.84        3.65      4.60 o 
 -10   4  23       12.46       15.51      5.39 o 
  -9   4  23      239.87      245.41     21.10 o 
  -8   4  23       23.61       19.25      7.96 o 
  -7   4  23       20.30       40.58     10.91 o 
  -6   4  23       13.71       17.60      7.39 o 
  -5   4  23      109.06      101.36     16.52 o 
  -4   4  23      113.07      114.75     17.66 o 
  -3   4  23       18.80       22.18      8.65 o 
 -14   5  23      199.80      253.39     14.15 o 
 -13   5  23      395.21      464.40     14.36 o 
 -12   5  23      150.37      144.01      8.40 o 
 -11   5  23      146.53      139.11     11.58 o 
 -10   5  23        8.02       11.11      5.89 o 
  -9   5  23       41.30       49.00     11.51 o 
  -8   5  23       71.79       79.21     13.94 o 
  -7   5  23      190.20      166.76     20.32 o 
  -6   5  23       96.69      102.76     16.83 o 
  -5   5  23      212.07      180.17     12.29 o 
  -4   5  23      143.19      138.86     12.16 o 
 -13   6  23        2.57        2.26      3.59 o 
 -12   6  23       66.97       92.84      7.66 o 
 -11   6  23      103.05      104.71      8.08 o 
 -10   6  23        0.98        2.21      3.91 o 
  -9   6  23        9.58       11.07      6.12 o 
  -8   6  23       42.21       46.60     10.85 o 
  -7   6  23       13.37        9.32      3.21 o 
  -6   6  23       25.23       30.19      5.46 o 
 -17   0  24       53.84       64.06     16.43 o 
 -16   0  24      538.93      544.09     25.65 o 
 -15   0  24      597.41      584.78     55.13 o 
 -14   0  24        0.09        3.20      5.57 o 
 -13   0  24       10.34       10.81      5.49 o 
 -12   0  24       64.13       67.23      9.45 o 
 -11   0  24      269.42      279.08     16.08 o 
 -10   0  24      387.61      344.34     24.62 o 
  -9   0  24       50.62       63.69     12.42 o 
  -8   0  24       60.63       60.10     12.07 o 
  -7   0  24        5.40        1.69      5.06 o 
  -6   0  24        3.75        4.31      5.44 o 
  -5   0  24      173.28      185.15     21.24 o 
  -4   0  24      219.11      219.02     20.37 o 
  -3   0  24       11.43        4.45      6.62 o 
  -2   0  24        8.81       18.28      8.26 o 
 -17   1  24       76.60       94.47     13.77 o 
 -16   1  24      276.02      304.61     28.30 o 
 -15   1  24       29.20       23.59      6.45 o 
 -14   1  24        0.51        3.89      3.89 o 
 -13   1  24       35.15       41.02      5.68 o 
 -12   1  24        1.37        5.27      3.04 o 
 -11   1  24      301.69      304.54     11.71 o 
 -10   1  24       28.02       33.07      5.37 o 
  -9   1  24        0.68        2.64      3.60 o 
  -8   1  24        0.35        3.70      3.53 o 
  -7   1  24       74.17       72.91      9.26 o 
  -6   1  24       29.09       35.99      8.20 o 
  -5   1  24       16.16       10.73      4.70 o 
  -4   1  24       39.91       44.21      7.76 o 
  -3   1  24        0.91        0.67      4.06 o 
 -16   2  24       92.10      117.60     11.62 o 
 -15   2  24      131.95      152.90     12.48 o 
 -14   2  24        8.16        9.88      5.88 o 
 -13   2  24        2.57        7.42      3.73 o 
 -12   2  24       26.91       45.80      5.63 o 
 -11   2  24       23.09       32.69      5.49 o 
 -10   2  24       71.96       77.63     11.02 o 
  -9   2  24        4.36        8.28      3.08 o 
  -8   2  24      171.31      194.82     24.08 o 
  -7   2  24       10.33       10.95      4.56 o 
  -6   2  24        9.27        9.79      4.82 o 
  -5   2  24        6.51        3.58      3.83 o 
  -4   2  24       20.26       28.90      6.30 o 
  -3   2  24      104.94      143.39     20.07 o 
 -16   3  24       27.95       40.03     26.34 o 
 -15   3  24        0.02       30.07      7.86 o 
 -14   3  24       84.46       97.64      8.77 o 
 -13   3  24       18.34       29.44      5.72 o 
 -12   3  24       10.55       14.45      3.92 o 
 -11   3  24        4.27       10.66      3.88 o 
 -10   3  24       20.15       25.57      5.36 o 
  -9   3  24       77.13       96.02      8.23 o 
  -8   3  24       58.56       66.73     11.88 o 
  -7   3  24       43.05       50.97      7.66 o 
  -6   3  24        0.04       -0.55      5.28 o 
  -5   3  24       13.81        9.94      6.88 o 
  -4   3  24        6.08        5.15      6.18 o 
  -3   3  24       71.84       81.56     15.95 o 
 -15   4  24        7.56       25.30      8.14 o 
 -14   4  24       14.47       32.10      8.82 o 
 -13   4  24        0.54        2.60      7.24 o 
 -12   4  24       12.48       29.18     11.02 o 
 -11   4  24       61.82       94.51     20.20 o 
 -10   4  24        8.10       11.69      6.72 o 
  -9   4  24        0.19        5.94      5.60 o 
  -8   4  24       15.97       18.84      7.90 o 
  -7   4  24      216.77      210.70     20.18 o 
  -6   4  24       22.76       23.83      8.77 o 
  -5   4  24        5.64        9.86      6.57 o 
  -4   4  24       22.78       20.25      8.44 o 
 -14   5  24       17.99       41.55     10.20 o 
 -13   5  24       11.28       33.66      9.11 o 
 -12   5  24        6.30       15.70      6.16 o 
 -11   5  24        1.79       10.70      5.50 o 
 -10   5  24       83.39       92.55     15.28 o 
  -9   5  24       18.04       20.24      7.74 o 
  -8   5  24        2.98        8.72      5.85 o 
  -7   5  24      244.56      232.68     21.61 o 
  -6   5  24       93.45       74.90     14.51 o 
 -11   6  24      211.03      269.61     22.24 o 
 -10   6  24       58.62       75.32     13.47 o 
  -9   6  24      157.29      185.64     22.12 o 
 -16   1  25       14.51       30.46      6.63 o 
 -15   1  25      173.70      198.16     12.55 o 
 -14   1  25       58.09       58.43      9.17 o 
 -13   1  25       12.97        7.85      3.66 o 
 -12   1  25        5.00       11.86      3.54 o 
 -11   1  25       12.19       14.62      4.20 o 
 -10   1  25        0.04        7.44      3.34 o 
  -9   1  25       48.79       61.61      9.04 o 
  -8   1  25       10.85       12.20      6.89 o 
  -7   1  25       33.02       34.10      6.74 o 
  -6   1  25        6.62       11.02      5.48 o 
  -5   1  25        0.55       -1.32      3.68 o 
  -4   1  25        3.48        1.87      4.01 o 
 -16   2  25      104.32      140.38     17.15 o 
 -15   2  25      188.05      208.40     14.09 o 
 -14   2  25        0.36        7.12      4.16 o 
 -13   2  25       36.53       46.87      6.00 o 
 -12   2  25       14.11       20.95      4.24 o 
 -11   2  25        0.36        6.70      6.57 o 
 -10   2  25       25.70       31.96      5.42 o 
  -9   2  25       61.51       60.45      6.71 o 
  -8   2  25       41.89       47.78      9.94 o 
  -7   2  25       31.33       38.35      7.20 o 
  -6   2  25       31.61       22.84      5.90 o 
  -5   2  25       22.29       28.85      6.61 o 
  -4   2  25       37.68       44.56     12.08 o 
 -15   3  25       14.65       29.57      8.94 o 
 -14   3  25        2.52       13.49      9.30 o 
 -13   3  25       43.59       44.97      5.89 o 
 -12   3  25       39.99       49.30      6.21 o 
 -11   3  25        3.90        3.76      4.16 o 
 -10   3  25        0.17        3.22      3.95 o 
  -9   3  25        0.65        4.79      3.83 o 
  -8   3  25        0.31        4.84      5.14 o 
  -7   3  25       56.51       59.49     12.61 o 
  -6   3  25       91.73       91.24     15.50 o 
  -5   3  25       94.80      119.79     18.33 o 
 -14   4  25        0.30       14.71      5.77 o 
 -13   4  25        5.00       13.55      8.47 o 
 -12   4  25       70.13       77.10     12.70 o 
 -11   4  25        2.04       -2.91      3.65 o 
 -10   4  25        1.76        5.13      5.59 o 
  -9   4  25        5.31        8.57      6.13 o 
  -8   4  25        0.28        7.86      6.15 o 
  -7   4  25        5.78        4.75      5.63 o 
  -6   4  25        3.09        0.92      4.89 o 
 -12   5  25      315.78      383.38     24.24 o 
 -11   5  25      191.74      208.46     19.94 o 
 -10   5  25      101.63      112.05     16.96 o 
  -9   5  25       55.84       46.20     11.47 o 
  -8   5  25       59.53       68.85     13.70 o 
 -16   0  26      803.20      786.56     31.77 o 
 -15   0  26       76.77       83.77     11.35 o 
 -14   0  26        9.90       10.46      5.59 o 
 -13   0  26       93.10      107.27     12.13 o 
 -12   0  26        4.72       12.30      5.06 o 
 -11   0  26       84.61      114.21     20.13 o 
 -10   0  26      134.03      118.39     17.12 o 
  -9   0  26       96.65      106.81     16.66 o 
  -8   0  26      171.14      205.05     20.09 o 
  -7   0  26       21.79       20.94      8.50 o 
  -6   0  26      108.75      117.19     16.97 o 
  -5   0  26       65.58       57.99     12.67 o 
 -16   1  26      114.12      111.44     12.28 o 
 -15   1  26        1.57       10.38      8.37 o 
 -14   1  26        4.08       11.38      7.15 o 
 -13   1  26       24.69       32.37      6.02 o 
 -12   1  26       80.55       88.04      7.67 o 
 -11   1  26       66.40       73.34      8.00 o 
 -10   1  26       25.33       24.93      7.76 o 
  -9   1  26      175.15      208.41     21.03 o 
  -8   1  26        0.45        3.52      3.78 o 
  -7   1  26      143.52      154.47     13.91 o 
  -6   1  26      107.85      116.59     12.20 o 
  -5   1  26        4.87       10.99      5.15 o 
 -15   2  26      338.16      410.51     15.37 o 
 -14   2  26       20.41       24.90     10.08 o 
 -13   2  26      132.54      147.05     11.85 o 
 -12   2  26      278.22      314.46     12.51 o 
 -11   2  26       32.63       43.63      7.43 o 
 -10   2  26       23.18       33.13      5.19 o 
  -9   2  26        7.89       13.75      4.86 o 
  -8   2  26       21.80       21.36      5.70 o 
  -7   2  26       16.28       27.34      6.14 o 
  -6   2  26       63.62       63.79      9.04 o 
 -14   3  26        4.23       17.49     17.18 o 
 -13   3  26       15.18       30.64      8.26 o 
 -12   3  26        3.79       27.39     10.66 o 
 -11   3  26        7.22        9.08      4.71 o 
 -10   3  26       36.42       47.81     11.62 o 
  -9   3  26       24.14       33.21      7.60 o 
  -8   3  26        5.35       14.94      7.82 o 
  -7   3  26        5.61        7.94      6.19 o 
  -6   3  26       19.46       25.56      9.38 o 
 -13   4  26        5.80       -6.91     17.40 o 
 -12   4  26        2.57       11.96      6.17 o 
 -11   4  26       29.04       30.07      9.17 o 
 -10   4  26       56.50       68.26     13.51 o 
  -9   4  26      142.74      171.49     21.55 o 
  -8   4  26        8.06        4.33      5.37 o 
 -15   1  27        3.46       12.04      5.79 o 
 -14   1  27       10.48       16.58      6.97 o 
 -13   1  27      111.11      127.69     13.58 o 
 -12   1  27       22.73       31.01      4.73 o 
 -11   1  27      118.43      135.67     10.78 o 
 -10   1  27       59.47       95.31     11.21 o 
  -9   1  27       65.91       57.41     14.24 o 
  -8   1  27        3.71       11.99      4.91 o 
  -7   1  27       12.02       11.30      4.80 o 
 -14   2  27       44.85       58.25      9.38 o 
 -13   2  27        3.58       11.19      8.42 o 
 -12   2  27        1.39       14.43      4.38 o 
 -11   2  27       32.70       43.42     11.54 o 
 -10   2  27       40.27       54.99      6.24 o 
  -9   2  27        0.42        6.98      8.25 o 
  -8   2  27        0.03        7.68      5.35 o 
  -7   2  27        3.04       13.26      5.51 o 
 -13   3  27       16.67       26.67      9.56 o 
 -12   3  27        4.18       19.72      4.90 o 
 -11   3  27       15.36       22.76      6.29 o 
 -10   3  27       61.45       91.90     11.01 o 
  -9   3  27       91.39      100.95     16.97 o 
 -13   0  28       37.19       60.48     10.71 o 
 -12   0  28       47.44       71.57      9.51 o 
 -11   0  28       18.17       28.84      6.68 o 
 -10   0  28       10.18       12.36      6.67 o 
  -9   0  28        4.18       13.86      7.26 o 
 -13   1  28       22.54       56.90     14.55 o 
 -12   1  28       92.61      119.09      8.78 o 
 -11   1  28        1.56       11.12      4.62 o 
 -10   1  28       13.07       21.86      5.67 o 
  -9   1  28       33.72       30.61      6.78 o 
 -12   2  28        4.12       16.86      5.33 o 
 -11   2  28      182.49      235.77     18.39 o 
                                                 
